# Supplementary material for: Comprehensive genomic analysis identifies pathogenic variants in maturity-onset diabetes of the young (MODY) patients in South India
Source: BMC Med Genet. 2018 Feb 13;19:22. doi: 10.1186/s12881-018-0528-6 (PMC5811965; doi:10.1186/s12881-018-0528-6)
Supplement: Supplementary file 1 — Sample information and clinical characteristics. Table S1b. Summary of clinical characteristics of MODY patient samples. Table S2a. Sequencing statistics of combined exome and WGS. Table S2b. Sequencing statistics of targeted exome samples. Table S3. Targeted gene panel. Table S4. Candidate variants identified in MODY samples. Table S5. Differentially expressed genes - NKX6–1 (XLS 292 kb) [file 12881_2018_528_MOESM1_ESM.xls]

## Sheet: Supp tables
Supplementary Tables
Supplementary Table 1a - Sample information and clinical characteristics
Supplementary Table 1b - Summary of clinical characteristic of MODY patient samples
Supplementary Table 2a - Sequencing statistics of combined exome and WGS
Supplementary Table 2b - Sequencing statistics of targeted exome samples
Supplementary Table 3 - Targeted gene panel
Supplementary Table 4 - Candidate variants identified in MODY samples
Supplementary Table 5 - Differentially expressed genes - NKX6-1

## Sheet: S1a-Samples
Supplementary Table 1a - Sample information and clinical characteristics
#	DNA ID	Age at Diagnosis (years in range)	Clinical diagnosis	Exome	WGS - low pass	Targeted exome	HBA1_C% (mmol/mol)	HBA1_C	Fasting Plasma Glucose	Fasting Insulin	C PEPTIDE FASTING	C PEPTIDE STIMULATED - 1 ½ HR POST PRANDIAL	BMI	Creatinine
1	SAM12652704	15-20	MODY	Y	Y		12.1(109)	12.1	309		0.5	1.1	27.65	0.8
2	SAM12652702	10-15	MODY	Y	Y		13.6(125)	13.6	334	7.2	0.3	0.7	27.32	0.4
3	SAM12652701	20-25	MODY	Y	Y		13(119)	13	263		0.9	1.6	30.5	0.8
4	SAM17751414	20-25	MODY	Y	Y		10.1(87)	10.1	101				28.62	0.5
5	SAM12652717	20-25	MODY	Y	Y		9.2(77)	9.2	190	5.7	0.6	1.8	20.01	0.7
6	SAM12652720	20-25	MODY	Y	Y		9(7.5)	9	147				31.03
7	SAM19532336	15-20	MODY	Y			7.2(55)	7.2	115		0.6	2.1	20.95	0.5
8	SAM19532412	15-20	MODY			Y	12.8(116)	12.8					0
9	SAM17856303	20-25	MODY	Y	Y		8.5(69)	8.5	153		0.5	0.8	22.5	1.3
10	SAM12652700	20-25	MODY	Y	Y		8.4(68)	8.4	252				25.32	0.6
11	SAM12652705	10-15	MODY	Y	Y		7.4(57)	7.4	133				26.24	0.6
12	SAM12652707	15-20	MODY	Y	Y		13.3(122)	13.3	167		0.7	1.3	21.81	0.6
13	SAM17751395	15-20	MODY	Y	Y		6.4(46)	6.4	106		0.3	2.1	20.26	0.7
14	SAM12652709	20-25	MODY	Y	Y		8.9(74)	8.9	165	28			27.55	0.6
15	SAM12652710	20-25	MODY	Y	Y		6.7(50)	6.7	105		0.4	2.2	21.4	0.9
16	SAM12652711	20-25	MODY	Y	Y		11.5(102)	11.5	259		0.9	2.3	23.29
17	SAM12652712	10-15	MODY	Y	Y		9.9(85)	9.9	230		1	1.6	26.88	0.7
18	SAM12652713	20-25	MODY	Y	Y		5(31)	5	96		0.8	1.8	22.79	0.9
19	SAM12652716	20-25	MODY	Y	Y		13.3(122)	13.3	79		0.6	1.2	20.58	0.8
20	SAM17751397	15-20	MODY	Y	Y		10.7(93)	10.7	108		0.7	1.9	27.01	0.8
21	SAM12652719	15-20	MODY	Y	Y		10.8(95)	10.8	204	18.1	1.1	2	17.32	0.5
22	SAM12652721	15-20	MODY	Y	Y		13.7(126)	13.7	208		0.7	3.2	23.78
23	SAM17751403	20-25	MODY	Y	Y		7.3(56)	7.3	110	7.5	0.6	1.5	23.05	0.7
24	SAM17751404	20-25	MODY	Y	Y		8.1(65)	8.1	110		0.6	1.7	25.41	0.9
25	SAM17751405	20-25	MODY	Y	Y		10.9(96)	10.9	193		0.4	1.1	23.7	0.7
26	SAM17751406	20-25	MODY	Y	Y		15.4(145)	15.4	163		0.8	3	26.3	0.7
27	SAM17751408	15-20	MODY	Y	Y		12.2(110)	12.2	256		0.6	1.2	24.65	0.7
28	SAM17751409	25-30	MODY	Y	Y		11(97)	11	226		0.5	0.8	29.29	0.5
29	SAM17751410	25-30	MODY	Y	Y		11(97)	11	191		0.9	1.9	25.47	0.7
30	SAM17751411	10-15	MODY	Y	Y		9.3(78)	9.3	177		1.6	3	32.75	0.6
31	SAM17751412	15-20	MODY	Y	Y		12(108)	12	277		0.5	0.7	27.69	0.6
32	SAM17751413	10-15	MODY	Y	Y		7.1(54)	7.1	114		0.7	1.4	19.82	0.8
33	SAM19532335	20-25	MODY			Y	7.9(63)	7.9	66		0.4	0.8	27.57	1.1
34	SAM20560625	5-10	MODY			Y	14.1(131)	14.1	70		0.3	0.4	20.36	0.5
35	SAM20560626	0-5	MODY			Y	8(64)	8	73		<0.3	<0.3	14.64	0.7
36	SAM19532299	20-25	MODY			Y	7(53)	7	77	3.5	0.2	0.3	22.39	0.5
37	SAM19532358	25-30	MODY			Y	6.1(4.3)	6.1	79				25.58
38	SAM19532317	25-30	MODY			Y	8.4(68)	8.4	82		0.3	1.1	24.8	0.6
39	SAM19532361	20-25	MODY			Y	11.6(103)	11.6	83				0	0.9
40	SAM19532409	20-25	MODY			Y	7.2(55)	7.2	85				21
41	SAM20560631	10-15	MODY			Y	12.1(109)	12.1	90				27.4
42	SAM20560632	10-15	MODY			Y	12(108)	12	92				18.4
43	SAM19532353	25-30	MODY			Y	6.2(44)	6.2	98		1.1	3	31.61	0.9
44	SAM19532413	10-15	MODY			Y	9.2(77)	9.2	100				0
45	SAM19532291	20-25	MODY			Y	6(42)	6	100		0.6	2.4	21.99	0.8
46	SAM20560629	20-25	MODY			Y	8.5(69)	8.5	100				28.18	0.8
47	SAM19532312	20-25	MODY			Y	7.6(60)	7.6	101				33.78	0.6
48	SAM19532296	20-25	MODY			Y	8.9(7.4)	8.9	102		0.3	0.4	17.84	0.7
49	SAM19532423	5-10	MODY			Y			103		1.2		17.6
50	SAM19532341	15-20	MODY			Y	7.3(56)	7.3	103	14.6	0.4	0.9	21.08	0.6
51	SAM19532363	25-30	MODY			Y	6.9(52)	6.9	105		1	2.1	0	0.9
52	SAM19532357	25-30	MODY			Y	9.4(79)	9.4	105				21.28	0.9
53	SAM19532348	15-20	MODY			Y	5.4(36)	5.4	106		>1.5	>4.0	18.51	0.8
54	SAM19532320	5-10	MODY			Y	6.8(51)	6.8	108		0.3	0.9	18.99	0.3
55	SAM20560633	15-20	MODY			Y	6 (42)	6	108				28.6
56	SAM19532407	20-25	MODY			Y	6.5(48)	6.5	108				20
57	SAM19532403	20-25	MODY			Y	13.5(124)	13.5	108				22.34	0.8
58	SAM19532433	20-25	MODY			Y	6.8(51)	6.8	108		0.02		23.5
59	SAM19532428	20-25	MODY			Y	10(86)	10	108		0.021		30.1
60	SAM19532411	15-20	MODY			Y	7.1(54)	7.1	109				22.3
61	SAM20560630	20-25	MODY			Y	7.6(60)	7.6	109				27.2
62	SAM19532391	20-25	MODY			Y			112				25.23	0.7
63	SAM19532346	20-25	MODY			Y	7.8(62)	7.8	114		0.4	0.8	18.18	0.8
64	SAM19532402	25-30	MODY			Y	8(64)	8	115				22.1	0.9
65	SAM19532308	25-30	MODY			Y	5.1(32)	5.1	116		1	1.8	26.99	0.7
66	SAM20560620	0-5	MODY			Y	6.3(45)	6.3	117		0.3	1.1	12.99	0.3
67	SAM19532309	20-25	MODY			Y	9.9(85)	9.9	117				31.1
68	SAM19532408	20-25	MODY			Y	7.6(60)	7.6	121				19.8
69	SAM19532376	20-25	MODY			Y	5.7(39)	5.7	124				28.29	0.9
70	SAM19532292	20-25	MODY			Y	5.9(41)	5.9	124		0.6	1.1	30.37	0.7
71	SAM19532310	25-30	MODY			Y	6.3(45)	6.3	124				26.72	0.9
72	SAM19532418	10-15	MODY			Y	6(42)	6	125		1.3		22.6
73	SAM19532405	15-20	MODY			Y	7.6(60)	7.6	125	36.6	1.2	2	35.36
74	SAM19532344	15-20	MODY			Y	8.3(67)	8.3	125	24	0.9	2.2	26.47	0.6
75	SAM20560627	15-20	MODY			Y	6.9(52)	6.9	127		1.2	2.5	25.21	0.5
76	SAM19532401	25-30	MODY			Y	7(53)	7	129				27	0.9
77	SAM19532311	15-20	MODY			Y	7(53)	7	130		1	2.1	26.83	0.8
78	SAM19532293	25-30	MODY			Y	9.9(85)	9.9	130		0.3	1.2	23.22	0.6
79	SAM19532288	25-30	MODY			Y	6.6(49)	6.6	132				25.84	0.8
80	SAM19532400	20-25	MODY			Y			133				23.03	0.8
81	SAM19532313	25-30	MODY			Y	6.5(48)	6.5	133		0.6	2.4	21.38	0.5
82	SAM19532340	10-15	MODY			Y	6.9(52)	6.9	134		1	1.7	26.19	0.5
83	SAM19532416	15-20	MODY			Y	7.6(60)	7.6	136				30
84	SAM19532371	20-25	MODY			Y	9.3(78)	9.3	136				27.55	0.9
85	SAM20560622	10-15	MODY			Y	6.2(44)	6.2	137		0.8	2.4	26.74	0.4
86	SAM19532425	10-15	MODY			Y	7.2(55)	7.2	139		1.5	3.5	28.17	0.5
87	SAM19532399	20-25	MODY			Y			139				24	0.9
88	SAM19532301	5-10	MODY			Y	7.1(54)	7.1	141		0.9	2.8	23.92	0.8
89	SAM19532417	25-30	MODY			Y	6.7(50)	6.7	141		0.8	2.1	21.63	1.1
90	SAM19532410	20-25	MODY			Y	8.5(69)	8.5	145		0.8	1.6	25.33	0.9
91	SAM19532397	20-25	MODY			Y	8.2(66)	8.2	145		0.8	1.4	22.43	1
92	SAM19532326	25-30	MODY			Y	6.5(48)	6.5	146				30.05	1
93	SAM19532349	25-30	MODY			Y	13.4(123)	13.4	149				21.85	1
94	SAM19532295	15-20	MODY			Y	13.3(122)	13.3	150		0.4	1.2	23.11	0.6
95	SAM19532302	25-30	MODY			Y	6(42)	6	152		0.4	0.6	12.86
96	SAM19532327	10-15	MODY			Y	8.5(69)	8.5	153	7.6	0.3	0.5	20.31
97	SAM19532338	20-25	MODY			Y	10.4(90)	10.4	156		0.9	1.4	31.81	1
98	SAM19532294	15-20	MODY			Y	7.7(61)	7.7	159		0.7	1.3	18.75	0.8
99	SAM20560623	20-25	MODY			Y	6.9(52)	6.9	159		0.7	1.3	16.18	0.8
100	SAM19532367	25-30	MODY			Y	8.2(66)	8.2	159		0.5	1.2	0	0.6
101	SAM19532315	25-30	MODY			Y	9.5(80)	9.5	160				22.75	0.6
102	SAM19532420	25-30	MODY			Y			161				35
103	SAM19532304	30-35	MODY			Y	8.6(70)	8.6	162				23.91	1
104	SAM19532323	10-15	MODY			Y	8.5(69)	8.5	165		1.2	2.3	26.8	0.5
105	SAM19532432	15-20	MODY			Y	8.5(69)	8.5	165		0.047		19
106	SAM19532394	20-25	MODY			Y	9.3(78)	9.3	166				23.2	0.8
107	SAM19532337	10-15	MODY			Y	9.1(76)	9.1	168		1.2	2.4	27.97	0.6
108	SAM19532333	25-30	MODY			Y	10.8(95)	10.8	172				25.56	0.9
109	SAM19532385	25-30	MODY			Y	10.7(94)	10.7	175				22.03	0.9
110	SAM19532334	25-30	MODY			Y	8.7(72)	8.7	178		0.9	1.3	24.32	0.8
111	SAM19532379	15-20	MODY			Y	8(64)	8	179				33.72	0.7
112	SAM20560628	25-30	MODY			Y	7.3(56)	7.3	180		1.7	2.1	24.43	0.9
113	SAM19532392	25-30	MODY			Y	9(75)	9	184		0.9	1.9	24.2	0.7
114	SAM19532290	15-20	MODY			Y	10.1(87)	10.1	189		0.3	1.3	24.07	0.6
115	SAM19532434	25-30	MODY			Y	9.5(80)	9.5	189		0.025		17
116	SAM19532360	25-30	MODY			Y	7.8(62)	7.8	190				23.64	0.9
117	SAM19532343	20-25	MODY			Y	7.7(61)	7.7	194				21.3	1
118	SAM19532364	25-30	MODY			Y	11(77)	11	194				0	0.8
119	SAM19532339	25-30	MODY			Y	9.7(83)	9.7	195		0.8	2.1	26.78	0.6
120	SAM19532422	25-30	MODY			Y			198				24.8
121	SAM19532368	25-30	MODY			Y	10.8(95)	10.8	199				25.53	1
122	SAM20560634	15-20	MODY			Y	9.9(85)	9.9	200				23.2
123	SAM19532384	25-30	MODY			Y	9.7(83)	9.7	201				0	0.9
124	SAM19532316	15-20	MODY			Y	5.8(40)	5.8	203	25.4	1.6	>4.0	24.21	1
125	SAM19532431	15-20	MODY			Y	10(86)	10	204		0.034		22
126	SAM20560636	0-5	MODY			Y	7.1(54)	7.1	208				18
127	SAM19532435	20-25	MODY			Y	7(53)	7	212		0.028		25
128	SAM19532430	20-25	MODY			Y	8(64)	8	214		0.018		27
129	SAM19532390	15-20	MODY			Y	8.5(69)	8.5	220		1.2	2	26.05	0.9
130	SAM19532289	15-20	MODY			Y	10.3(89)	10.3	227		0.9	1.5	31.25	0.5
131	SAM19532355	20-25	MODY			Y	8.9(74)	8.9	227				25.73	0.9
132	SAM19532429	25-30	MODY			Y	6.8(51)	6.8	243		0.027		30
133	SAM19532369	20-25	MODY			Y	13.5(124)	13.5	244				17.79	1
134	SAM19532351	25-30	MODY			Y	12.3(111)	12.3	245		0.8	1.7	28.08	0.9
135	SAM19532393	25-30	MODY			Y	9(75)	9	253				27.78	0.8
136	SAM19532395	25-30	MODY			Y			254				28.76	1
137	SAM19532419	20-25	MODY			Y			262				23.2
138	SAM19532324	25-30	MODY			Y	9.2(77)	9.2	264		0.9	1.3	22.39	0.9
139	SAM19532404	25-30	MODY			Y	11.2(99)	11.2	266				0	0.6
140	SAM19532366	20-25	MODY			Y	13.1(120)	13.1	270				26.93	0.8
141	SAM19532297	25-30	MODY			Y	9.5(80)	9.5	282		<0.3	<0.3	21.67	0.8
142	SAM19532287	10-15	MODY			Y	8.4(68)	8.4	295		0.9	1.5	22.55	0.7
143	SAM19532427	15-20	MODY			Y	11.4(101)	11.4	300		0.028		26.9
144	SAM19532424	5-10	MODY			Y	10(86)	10	307		1		0
145	SAM19532421	10-15	MODY			Y	11.3(100)	11.3	326		0.2	0.3	16.02	0.5
146	SAM19532303	15-20	MODY			Y	10.4(90)	10.4	327				24
147	SAM19532319	10-15	MODY			Y	11.1(98)	11.1	382		0.2	0.3	25.18	0.7
148	SAM19532375	20-25	MODY			Y	10(86)	10	455		<0.3	<0.3	18.56	0.9
149	SAM19532414	10-15	MODY			Y							24.2
150	SAM19532436	25-30	MODY			Y	9.2(77)	9.2					0
151	SAM19532306		MODY			Y							14.95
152	SAM19532406		MODY			Y							0
153	SAM20560675	40-45	NGT			Y	5.2(33)	5.2	66				20.08	1
154	SAM20106775	40-45	NGT			Y	5.5(37)	5.5	70				0	0.8
155	SAM20560687	40-45	NGT			Y	5.9(41)	5.9	72				26	0.9
156	SAM19532557	45-50	NGT			Y	5.5(37)	5.5	75	17			0	1.1
157	SAM19532544	70-75	NGT			Y	5.2(33)	5.2	75	13			0	0.8
158	SAM20106781	40-45	NGT			Y	5.8(40)	5.8	76				14.9	0.8
159	SAM20560688	40-45	NGT			Y	5.9(41)	5.9	77				24	0.9
160	SAM20106756	50-55	NGT			Y	6.4(46)	6.4	77				16.19	0.8
161	SAM20106755	60-65	NGT			Y	5.1(32)	5.1	77				20.85	0.9
162	SAM20106722	65-70	NGT			Y	5.6(38)	5.6	77				25.59	0.8
163	SAM19532559	45-50	NGT			Y			78	8			0	1.1
164	SAM20106741	55-60	NGT			Y	6.5(48)	6.5	78	12			30.92	1
165	SAM20106783	40-45	NGT			Y	4.9(30)	4.9	79				21.87	1
166	SAM20106723	80-85	NGT			Y	5(31)	5	80				19.91	0.9
167	SAM20560674	40-45	NGT			Y	5(31)	5	81				25.48	1
168	SAM20106761	40-45	NGT			Y	5.4(36)	5.4	81				16.85	1
169	SAM20106766	40-45	NGT			Y	6(42)	6	82				24.8	0.9
170	SAM20560653	40-45	NGT			Y	5.4(36)	5.4	82				21.37	0.7
171	SAM20106742	70-75	NGT			Y	5.8(40)	5.8	82	8			23.49	0.5
172	SAM20106724	75-80	NGT			Y	5.1(32)	5.1	82				21.7	1
173	SAM19532546	40-45	NGT			Y	5(31)	5	83	12			0	1.1
174	SAM20560650	40-45	NGT			Y	6(42)	6	83				30.31	0.6
175	SAM20106777	45-50	NGT			Y	5.9(41)	5.9	83				22.68	1
176	SAM19532521	50-55	NGT			Y	5.9(41)	5.9	83	8			24.4	0.8
177	SAM20106725	55-60	NGT			Y	5.9(41)	5.9	83				24.27	0.9
178	SAM20560692	55-60	NGT			Y	6.7(50)	6.7	83				26.62	0.8
179	SAM19532543	60-65	NGT			Y			83	5			0	0.9
180	SAM19532519	40-45	NGT			Y			84	15			0	0.8
181	SAM20106744	50-55	NGT			Y	5.8(40)	5.8	84	4			23.31	0.5
182	SAM20560686	55-60	NGT			Y	6.2(44)	6.2	84				26.96	0.9
183	SAM20560679	40-45	NGT			Y	5.2(33)	5.2	85				24.26	0.6
184	SAM19532560	40-45	NGT			Y	6(42)	6	85	6			28.74	0.9
185	SAM20106753	50-55	NGT			Y	4.9(30)	4.9	85				34.57	0.7
186	SAM20106736	60-65	NGT			Y	5.9(41)	5.9	85	4			0	0.9
187	SAM20560704	40-45	NGT			Y	6.3()	6.3	86				30.44	0.7
188	SAM20106772	40-45	NGT			Y	5.9(41)	5.9	87				19.09	0.9
189	SAM19532580	55-60	NGT			Y	5.9(41)	5.9	87	2			0	1
190	SAM20560709	40-45	NGT			Y	5.7(39)	5.7	88				31.31	0.7
191	SAM20560639	40-45	NGT			Y	5.3(34)	5.3	88				15.8	0.4
192	SAM20560649	50-55	NGT			Y	5.3(34)	5.3	88				27.74	0.9
193	SAM20106727	55-60	NGT			Y	5.5(37)	5.5	88				19.28	0.9
194	SAM20106750	70-75	NGT			Y	6(42)	6	88	10			23.4	0.8
195	SAM20106767	40-45	NGT			Y	5.1(32)	5.1	89				20.72	1
196	SAM20560662	45-50	NGT			Y	5.8(40)	5.8	89				22.98	0.8
197	SAM20561411	45-50	NGT			Y	5.6(38)	5.6	89				0	0.9
198	SAM20560666	70-75	NGT			Y	6.3(45)	6.3	89				19.92	1
199	SAM20106757	55-60	NGT			Y	5.5(37)	5.5	90				17.43	1
200	SAM20106748	60-65	NGT			Y	5.8(40)	5.8	90	19			23.51
201	SAM20106763	40-45	NGT			Y	5.7(39)	5.7	91				24.06	0.8
202	SAM20106733	60-65	NGT			Y	6.1(43)	6.1	91	9			23.8	0.9
203	SAM20106749	60-65	NGT			Y	5.5(37)	5.5	91	7			26.84	0.6
204	SAM20560678	45-50	NGT			Y	5.6(38)	5.6	92				19.31	0.8
205	SAM20106762	50-55	NGT			Y	6.7(50)	6.7	92				30.94	0.9
206	SAM20106729	40-45	NGT			Y	5.5(37)	5.5	97				22.81	0.8
207	SAM20106743	65-70	NGT			Y	5.9(41)	5.9	97	9			24.79	0.7
208	SAM20106765	40-45	NGT			Y	5.6(38)	5.6	100				30.67	1
209	SAM20106734	55-60	NGT			Y			100	8			18.95	0.8
210	SAM20106737	70-75	NGT			Y	5.3(34)	5.3	100	5			30.37	1.2
211	SAM20106728	70-75	NGT			Y			100				26.01	1
212	SAM20106747	50-55	NGT			Y	7.1(54)	7.1	102	14			0	0.7
213	SAM20106782	45-50	NGT			Y	5.3(34)	5.3	103				16.86	0.9
214	SAM20106732	45-50	NGT			Y	6.7(50)	6.7	103				28.44	0.9
215	SAM20560643	60-65	NGT			Y	5.6(38)	5.6	103				22.84	0.7
216	SAM20106752	60-65	NGT			Y	5.1(32)	5.1	106	18			39.09	1.2
217	SAM20106726	75-80	NGT			Y	5.9(41)	5.9	106				25.1	0.7
218	SAM20106751	50-55	NGT			Y	5.8(40)	5.8	116	19			24.95	0.7
219	SAM20106768	45-50	NGT			Y	7.3(56)	7.3	123				30.61	0.9
220	SAM19532581	60-65	NGT			Y	6.7(50)	6.7	127	13			22.66	0.9
221	SAM20106731	50-55	NGT			Y	6.5(48)	6.5	131				25.68	0.8
222	SAM20560693	20-25	NGT			Y	4.6(27)	4.6	64				19.88	1
223	SAM20560637	30-35	NGT			Y	4.9(30)	4.9	69				19.09	0.8
224	SAM20560645	20-25	NGT			Y	5.2(33)	5.2	72				22.69	0.4
225	SAM20560652	25-30	NGT			Y	5.1(32)	5.1	72				17.89	1
226	SAM20560682	30-35	NGT			Y	5.2(33)	5.2	72				40.89	0.5
227	SAM20106759	35-40	NGT			Y	5.6(38)	5.6	72				21.69	0.9
228	SAM20560691	25-30	NGT			Y	5.3(34)	5.3	74				28.61	1
229	SAM20560690	30-35	NGT			Y	5.4(36)	5.4	74				22.84	1
230	SAM20560725	30-35	NGT			Y	5.6(38)	5.6	74				26.56	0.6
231	SAM20106774	20-25	NGT			Y	5.6(38)	5.6	75				25.47	0.8
232	SAM20560656	25-30	NGT			Y	5.4(36)	5.4	75				22.11	0.8
233	SAM20560657	35-40	NGT			Y	6(42)	6	75				31.25	0.8
234	SAM20560658	20-25	NGT			Y	5.5(37)	5.5	76				18.4	0.8
235	SAM20560680	20-25	NGT			Y	5.6(38)	5.6	77				15.41	1.2
236	SAM20560644	20-25	NGT			Y	5.5(37)	5.5	77				19.59	0.9
237	SAM20560696	25-30	NGT			Y	5(31)	5	77				25.12	1
238	SAM20560705	25-30	NGT			Y	5.2(33)	5.2	78				29.26	0.5
239	SAM20560681	30-35	NGT			Y	5.5(37)	5.5	78				32.09	0.9
240	SAM20560713	20-25	NGT			Y	4.8(29)	4.8	79				17.77	0.5
241	SAM20560699	20-25	NGT			Y	5.2(33)	5.2	79				19.84	0.9
242	SAM20106778	40-45	NGT			Y	5.9(41)	5.9	79				15.29	0.6
243	SAM20560711	30-35	NGT			Y	4.8(29)	4.8	80				15.78	0.6
244	SAM20560720	25-30	NGT			Y	5.1(32)	5.1	81				27.64	0.7
245	SAM20560655	30-35	NGT			Y	4.8(29)	4.8	81				25.03	0.6
246	SAM20560700	30-35	NGT			Y	5.5(37)	5.5	81				19.28	0.7
247	SAM20106764	30-35	NGT			Y	5.3(34)	5.3	81				21.53	1
248	SAM20560638	35-40	NGT			Y	5.4(36)	5.4	81				27.82	0.7
249	SAM20560648	40-45	NGT			Y	5.4(36)	5.4	81				36.07	0.9
250	SAM20560677	25-30	NGT			Y	5(31)	5	82				16.56	0.9
251	SAM20560676	30-35	NGT			Y	5.3(34)	5.3	82				27.77	1.1
252	SAM20560667	35-40	NGT			Y	5.6(38)	5.6	82				18.3	0.5
253	SAM20560641	35-40	NGT			Y	5.9(41)	5.9	83				25.35	0.5
254	SAM20560719	25-30	NGT			Y	5.9(41)	5.9	84				25.41	0.5
255	SAM20560714	25-30	NGT			Y	5.3(34)	5.3	84				22.78	0.6
256	SAM20560712	30-35	NGT			Y	5.2(33)	5.2	84				23.73	0.6
257	SAM20106758	35-40	NGT			Y	5.8(40)	5.8	84				19.3	0.6
258	SAM20560661	35-40	NGT			Y	4.6(27)	4.6	84				20.72	0.8
259	SAM20560710	25-30	NGT			Y	5.2(33)	5.2	85				21.38	0.8
260	SAM20560694	30-35	NGT			Y	6.6(49)	6.6	85				23.6	0.7
261	SAM20560660	20-25	NGT			Y	5.2(33)	5.2	86				18.81	0.8
262	SAM20106770	35-40	NGT			Y	6.1(43)	6.1	86				23.91	0.6
263	SAM20560718	25-30	NGT			Y	5.7(39)	5.7	87				30.09	0.6
264	SAM20560706	30-35	NGT			Y	5.7(39)	5.7	87				25.59	0.5
265	SAM20106771	30-35	NGT			Y	5(31)	5	87	6.7			16.79	0.7
266	SAM20560647	30-35	NGT			Y	4.6(27)	4.6	87				29.97	0.7
267	SAM20560640	35-40	NGT			Y	5.4(36)	5.4	87				16.17	0.7
268	SAM20560685	20-25	NGT			Y	5.6(38)	5.6	88				21.79	0.5
269	SAM20560715	35-40	NGT			Y	6.6(49)	6.6	88				28.39	1.1
270	SAM20560703	40-45	NGT			Y	5.6(38)	5.6	88				22.09	0.5
271	SAM20560665	25-30	NGT			Y	5.8(40)	5.8	89				22.12	0.5
272	SAM20560689	30-35	NGT			Y	5.8(40)	5.8	89				18.81	0.6
273	SAM20560708	30-35	NGT			Y	6.1(43)	6.1	89				26.76	0.7
274	SAM20560717	30-35	NGT			Y	5(31)	5	89				30.64	0.6
275	SAM20106779	35-40	NGT			Y	5.6(38)	5.6	89				27.12	0.9
276	SAM20106784	40-45	NGT			Y	4.8(29)	4.8	89				23.17	0.7
277	SAM20560651	30-35	NGT			Y	5.5(37)	5.5	90				33.87	0.5
278	SAM20560701	30-35	NGT			Y	5.1(32)	5.1	90				22.21	0.9
279	SAM20106785	35-40	NGT			Y	5(31)	5	91				23.2	0.8
280	SAM20560668	35-40	NGT			Y	6(42)	6	93				28.04	0.8
281	SAM20560663	20-25	NGT			Y	5.5(37)	5.5	94				17.9	0.9
282	SAM20106760	30-35	NGT			Y	6(42)	6	94				24.79	0.5
283	SAM20106780	30-35	NGT			Y	5.3(34)	5.3	95				27.77	0.6
284	SAM20560697	25-30	NGT			Y	5.7(39)	5.7	96				29.26	0.9
285	SAM20560683	35-40	NGT			Y	5.7(39)	5.7	96				30.61	0.8
286	SAM20560664	25-30	NGT			Y	5.3(34)	5.3	97				20.32	0.9
287	SAM20106776	30-35	NGT			Y	5.9(41)	5.9	97	11.7			28.24	0.6
288	SAM20560684	25-30	NGT			Y	5.5(37)	5.5	98				23.24	0.8
289	SAM20106730	30-35	NGT			Y	5.8(40)	5.8	107				23.71	0.5

## Sheet: S1b-MODYSummary
Supplementary Table 1b - Summary of clinical characteristic of MODY patient samples
	Mean (SD)	Median	n (n/a)
Total			152
Female			56
Male			96
Creatinine	0.751 (0.183)	0.8	111 (41)
BMI	24.29 (4.37)	24.2	141 (11)
C PEPTIDE STIMULATED, 1 HR POST PRANDIAL	1.601 (0.733)	1.55	74 (78)
C PEPTIDE FASTING	0.668 (0.400)	0.7	87 (65)
Fasting Insulin	16.2 (10.997)	14.6	11 (141)
Fasting Plasma Glucose	166.2 (66.853)	150	147 (5)
HBA1_C	8.958 (2.260)	8.5	141 (11)
Age At Diagnosis	20.85 (5.976)	22.6	150 (2)
n - number of patients
n/a - not available
SD - Standard Deviation

## Sheet: S2a-Exome stats
Supplementary Table 2a - Sequencing statistics (calculated for whole-exome capture target) of combined exome and WGS
Sample Inventory ID	DNA ID	Mean Coverage	% bases above 20x
MDX 0001	SAM12652700	181.25	96.9
MDX 0002	SAM12652701	84.29	95.2
MDX 0003	SAM12652702	66.47	93.4
MDX 0005	SAM12652704	75.53	94.9
MDX 0006	SAM12652705	97.49	95.5
MDX 0008	SAM12652707	94.07	95
MDX 0009	SAM17751395	54.85	91.1
MDX 0011	SAM12652709	101.15	96
MDX 0012	SAM12652710	108.81	96
MDX 0013	SAM12652711	71.64	93.4
MDX 0014	SAM12652712	104.57	95.2
MDX 0015	SAM12652713	61.11	92.4
MDX 0018	SAM12652716	96.92	95.4
MDX 0019	SAM12652717	113.6	95.7
MDX 0020	SAM17751397	51.03	87.9
MDX 0022	SAM12652719	102.52	93.6
MDX 0023	SAM12652720	129.2	96.4
MDX 0024	SAM12652721	114.32	95.7
MDX 0026	SAM17751403	72.74	92.5
MDX 0027	SAM17751404	61.7	90.3
MDX 0028	SAM17751405	77.41	93.5
MDX 0029	SAM17751406	62.53	91.8
MDX 0031	SAM17751408	74.87	93
MDX 0032	SAM17751409	46.76	85.6
MDX 0033	SAM17751410	61.52	90
MDX 0034	SAM17751411	101.18	93.5
MDX 0035	SAM17751412	63.63	91.6
MDX 0036	SAM17751413	144.41	96.5
MDX 0037	SAM17751414	65.31	93.9
MDX 0042	SAM17856303	96.1	95.4
MDX 0094	SAM19532336	73.58	88.6

## Sheet: S2b-Targeted stats
Supplementary Table 2b - Sequencing statistics of targeted exome samples
Sample Inventory ID	Mean Coverage	% bases above 20x
MDX 0045	130.48	98
MDX 0078	215.12	98.8
MDX 0066	107.78	96.9
MDX 0047	134.22	98.6
MDX 0062	152.76	98.5
MDX 0053	189.8	99.1
MDX 0068	159.43	98.4
MDX 0051	186.04	99.4
MDX 0081	108.1	97.2
MDX 0061	203.23	99.2
MDX 0049	117.01	97.3
MDX 0134	110.57	97.8
MDX 0067	162.09	98.8
MDX 0046	143.23	98.2
MDX 0082	182.64	98.9
MDX 0069	170.45	99
MDX 0048	144.79	98
MDX 0060	222.51	99.3
MDX 0148	87.26	97.5
MDX 0126	180.5	98.8
MDX 0050	136.34	97.8
MDX 0075	196.95	99.4
MDX 0077	151.29	97.8
MDX 0054	157.94	98.3
MDX 0074	150.94	98.3
MDX 0064	145.54	98.2
MDX 0137	96.93	98.1
MDX 0071	148.31	98.4
MDX 0052	127.68	97.1
MDX 0084	178.98	99.1
MDX 0085	177.68	98.9
MDX 0070	155.9	98.4
MDX 0091	158.34	98.6
MDX 0073	154.11	98.5
MDX 0127	184.23	98.7
MDX 0152	200.13	99.1
MDX 0159	240.36	99.5
MDX 0165	320.63	99.7
NGT 3634	136.06	98
NGT 2119	165.27	98.1
NGT 235	109.55	98
MDX 0149	229.56	99.7
MDX 0194	205.17	99.1
MDX 0169	176.54	99.5
NGT 2906	175.06	98.2
NGT 2212	206.24	98.9
MDX 0153	300.61	99.3
NGT 2308	171.84	98.5
MDX 0155	276.75	99.7
MDX 0191	184.34	98.8
NGT 2038	152.96	97.8
MDX 0171	181.38	99.3
NGT 195	201	98.6
MDX 0150	245.19	99.6
MDX 0157	225.8	99.1
NGT 2333	153.77	98.1
NGT 2223	166.35	98.2
NGT 3307	132.34	97.9
MDX 0129	134.48	98.7
NGT 2031	117.78	98.1
MDX 0190	150.08	98.5
MDX 0189	158.87	98.6
NGT 213	167.45	98.4
NGT 281	190.11	98.7
MDX 0192	177.78	99.1
NGT 3401	219.68	99.1
NGT 2391	128.67	98.1
MDX 0163	249.09	99.4
MDX 0164	328.75	99.3
NGT 3536	167.58	98.4
NGT 1729	132.34	98
NGT 1588	131.73	97.5
MDX 0158	199.42	99.2
NGT 2151	206.45	99.2
MDX 0172	156.22	99.2
NGT 2953	133.57	98.3
NGT 3383	145.11	98.2
NGT 2729	118.18	97.5
NGT 2990	140.07	97.8
NGT 2677	129.85	97.9
MDX 0167	400.36	99.9
MDX 0143	196.31	99.7
NGT 2951	122.33	97.8
MDX 0168	158.83	99.5
NGT 2384	124.25	97.4
NGT 700	174.72	98.1
NGT 177	131.81	98.1
NGT 2221	152.86	98
MDX 0162	259.1	99.4
MDX 0193	179.88	98.6
NGT 2189	137.11	97.6
NGT 2916	157.81	98.5
NGT 2144	176.95	98.7
MDX 0142	206.15	99.6
NGT 3637	149.39	97.9
MDX 0161	238.4	98.7
NGT 2306	177.84	98.1
NGT 2914	124.97	98
NGT 2176	152.89	98.7
MDX 0133	160.81	99.1
NGT 5790	95.7	98
NGT 5599	25.65	62.2
NGT 2571	81.5	96.7
NGT 5527	81.87	97.7
NGT 5502	106.12	98
NGT 3931	82.94	97.3
NGT 3848	103.8	97.6
NGT 2549	42.43	87.8
NGT 2143	126.69	98.1
NGT 5791	176.22	98.9
NGT 5775	84.22	96.7
NGT 2132	97.04	97.7
NGT 5786	99.05	97.9
NGT 4732	101.48	97.7
NGT 3710	79.06	97.1
NGT 2073	164.29	98.7
NGT 3809	84.44	97.2
NGT 2539	64.14	94.5
NGT 3605	124.15	98.4
NGT 4005	126.28	99.5
NGT 2572	139.3	99.1
NGT 4145	156.35	99.5
NGT 2580	136.01	98.9
NGT 4104	125.42	99.1
NGT 3762	113.9	97.5
NGT 4095	158.09	98.6
NGT 6176	159	98.5
MDX 202	82.51	93.7
NGT 6100	123.12	98.4
NGT 5894	68.57	95
NGT 4526	118.82	98
NGT 5526	128.85	98.1
NGT 3440	87.66	97
NGT 4453	98.81	98.1
NGT 3941	107.87	98.8
NGT 5833	74.72	96.9
NGT 4704	143.81	99
NGT 4395	110.05	98.2
NGT 4530	123.93	98.2
NGT 4421	120.14	98.3
NGT 4927	126.49	98.4
NGT 4371	114.13	97.7
NGT 4379	120.34	98.1
NGT 2435	230.71	99.4
NGT 5903	72	95.6
NGT 5591	118.59	97.9
NGT 4417	130.03	98.3
NGT 5596	92.62	97.6
NGT 2134	139.43	98.5
NGT 2606	87.69	97.2
NGT 2652	36.05	81.4
NGT 3508	216.95	99.3
MDX 0116	163.14	99.2
NGT 4016	149.1	98.5
NGT 4090	144.57	98.2
NGT 3838	172.33	99.2
NGT 4054	77.9	97.3
MDX 0175	194	99.6
MDX 0118	130.43	98.5
MDX 0101	163.63	99
NGT 3955	158.28	98.4
NGT 4078	121.75	98.1
MDX 0097	221.73	99.3
MDX 0059	138.12	98.5
NGT 3953	139.18	98.4
NGT 4096	139.58	98.1
NGT 3989	111.39	97.9
NGT 4065	122.58	98
MDX 0057	137.38	98.7
MDX 0119	130.71	98.4
NGT 74	216.22	98.6
MDX 0095	174.51	99.1
MDX 0104	207.79	99.3
MDX 0176	207.95	99.7
NGT 4077	178.36	98.9
MDX 0099	146.44	97.9
MDX 0098	186.35	98.5
NGT 1779	172.38	98.5
NGT 4079	128.65	98.2
MDX 0183	203.68	99.6
MDX 0174	142.62	99.2
NGT 3799	160.66	98.7
MDX 0160	106.77	96.8
NGT 4052	128.38	98
MDX 0181	187.77	99.5
NGT 3715	113.33	96.9
MDX 0096	148.51	98.4
MDX 0102	163.61	99.3
MDX 0182	181.03	98.9
MDX 0125	103.67	97.4
MDX 0177	205.39	99.6
NGT 13	214.49	98.7
MDX 0115	154.85	98.7
MDX 0122	187.81	99.1
MDX 0186	175.56	99.1
MDX 0106	137.78	98.3
MDX 0166	190.51	99.7
NGT 76	167.67	98.6
MDX 0178	199.98	99.4
NGT 3606	206.79	99
MDX 0092	108.15	96.4
MDX 0113	194.18	99.4
MDX 0179	202.98	99.5
MDX 0109	180.51	99.1
MDX 0188	228.76	99.3
NGT 3842	129.41	98
MDX 0185	178.85	99.2
MDX 0107	143.51	99
MDX 0055	136.88	98.6
NGT 176	160.6	97.9
MDX 0093	157.47	99.3
NGT 4030	141.39	98.3
NGT 3616	178.62	98.8
NGT 4037	137.06	98.5
MDX 0121	104.85	98.1
MDX 0187	213.67	99.3
NGT 3714	202.72	99.3
MDX 0180	192.54	99.4
NGT 3908	169.77	98.2
MDX 0124	129.87	98.1
MDX 0111	141.76	98.8
NGT 2709	114.16	98.1
NGT 4035	44.35	82.1
NGT 2065	184.7	99.1
NGT 4075	84.38	95.8
NGT 4591	110.13	97.9
NGT 2064	103.89	97.6
NGT 5639	100.75	98.3
NGT 5773	108.17	98.2
NGT 3244	85.77	96.9
NGT 5904	156.52	99.2
NGT 4694	126	98.7
NGT 3694	78.39	95.5
NGT 5623	101.64	98.3
NGT 2814	108.92	98.1
NGT 3772	82.94	95.1
NGT 2503	175.92	99.4
NGT 4066	78.06	94.8
NGT 2800	107.5	97.9
NGT 4672	174.09	99.3
NGT 4565	102.22	97.7
NGT 5649	90.16	97.7
MDX 204	141.52	98.5
MDX 201	166.42	98.7
NGT 2474	225.97	99.3
MDX 212	176.4	99
MDX 207	163.57	98.2
MDX 210	163.01	98.5
MDX 199	148.83	98.3
MDX 205	172.54	98.7
MDX 209	124.06	97.8
MDX 208	140.57	98
MDX 198	189.49	98.9
MDX 196	158	98.7
MDX 206	160.5	98.6
MDX 203	193.55	99.1
MDX 0151	125.02	97.8
MDX 0170	146.7	98.7

## Sheet: S3-gene list expansion coh
Supplementary Table 3 - Targeted gene panel
Gene	MODY-relevant gene in the panel
ABCC8	Y
AKT2	Y
BLK	Y
CEL	Y
CISD2	Y
EIF2AK3	Y
FOXP3	Y
GCK	Y
GLIS3	Y
GLUD1	Y
HADH	Y
HNF1A	Y
HNF1B	Y
HNF4A	Y
IER3IP1	Y
INS	Y
KCNJ11	Y
KLF11	Y
MNX1	Y
NEUROD1	Y
NKX2-2	Y
NKX6-1	Y
PAX4	Y
PDX1	Y
PTF1A	Y
RFX6	Y
SLC2A2	Y
WFS1	Y
ZFP57	Y
GATA4	Y
GATA6	Y
NGN3	Y
SLC29A3	Y
PAX6	Y
SLC19A2	Y
AAAS	N
AARS	N
AARS2	N
ABAT	N
ABCA1	N
ABCA4	N
ABCB7	N
ABCC3	N
ABCC6	N
ABCC9	N
ABCD1	N
ABCG2	N
ABCG5	N
ABCG8	N
ABHD12	N
ABHD5	N
ABL1	N
ACAD9	N
ACADM	N
ACADS	N
ACADVL	N
ACAT1	N
ACAT2	N
ACBD5	N
ACO2	N
ACP5	N
ACSL4	N
ACSL6	N
ACTA1	N
ACTA2	N
ACTB	N
ACTC1	N
ACTG1	N
ACTN2	N
ACVR1	N
ACY1	N
ADA	N
ADAM9	N
ADAMTS18	N
ADAMTSL2	N
ADCK3	N
ADCY9	N
ADM	N
ADSL	N
AFF2	N
AFG3L2	N
AGA	N
AGAP2	N
AGK	N
AGL	N
AGRN	N
AGTR2	N
AHI1	N
AICDA	N
AIFM1	N
AIMP1	N
AIP	N
AIPL1	N
AIRE	N
AK2	N
AKAP9	N
AKR1C3	N
AKT1	N
AKT3	N
AKT3,SDCCAG8	N
ALAS2	N
ALDH5A1	N
ALDH7A1	N
ALG1	N
ALG12	N
ALG13	N
ALG2	N
ALG3	N
ALG6	N
ALG8	N
ALG9	N
ALK	N
ALMS1	N
ALPL	N
ALS2	N
AMACR	N
AMPD1	N
AMT	N
ANAPC5	N
ANG	N
ANK2	N
ANKRD1	N
ANKRD11	N
ANO10	N
ANO3	N
ANO5	N
ANTXR2	N
AP1S2	N
AP3B1	N
AP4B1	N
AP4E1	N
AP4M1	N
AP4S1	N
AP5Z1	N
APC	N
APC2	N
APEX1	N
APOA1	N
APOA5	N
APOB	N
APOC2	N
APOC3	N
APOE	N
APTX	N
AR	N
ARFGEF2	N
ARHGEF10	N
ARHGEF28	N
ARHGEF6	N
ARHGEF9	N
ARL13B	N
ARL2BP	N
ARL6	N
ARSA	N
ARSB	N
ARSE	N
ARX	N
ASAH1	N
ASL	N
ASPA	N
ASPM	N
ASS1	N
ASXL1	N
ATCAY	N
ATL1	N
ATM	N
ATN1	N
ATP13A2	N
ATP1A3	N
ATP2A2	N
ATP5E	N
ATP6AP2	N
ATP6V1B1	N
ATP7A	N
ATP7B	N
ATP8A2	N
ATPAF2	N
ATR	N
ATRX	N
ATXN1	N
ATXN10	N
ATXN2	N
ATXN3	N
ATXN7	N
AUH	N
AURKA	N
AUTS2	N
AVPR1A	N
AXL	N
B4GALT1	N
B9D1	N
B9D2	N
BAG3	N
BAI3	N
BAP1	N
BARD1	N
BAX	N
BBIP1	N
BBS1	N
BBS10	N
BBS12	N
BBS2	N
BBS4	N
BBS5	N
BBS7	N
BBS9	N
BCKDHA	N
BCKDHB	N
BCKDK	N
BCL11A	N
BCL2	N
BCL3	N
BCOR	N
BCR	N
BCS1L	N
BDNF	N
BEAN1	N
BEST1	N
BICC1	N
BICD2	N
BIN1	N
BIRC3	N
BIRC5	N
BIRC6	N
BLM	N
BLNK	N
BLOC1S3	N
BLOC1S6	N
BMP1	N
BMP4	N
BMPR1A	N
BMPR2	N
BOLA3	N
BRAF	N
BRCA1	N
BRCA2	N
BRIP1	N
BRWD3	N
BSCL2	N
BSND	N
BTD	N
BTK	N
BUB1B	N
C10orf2	N
C12orf65	N
C19orf12	N
C1QA	N
C1QB	N
C1QC	N
C1R	N
C1S	N
C2	N
C2,CFB	N
C21orf2	N
C2orf71	N
C3	N
C4B	N
C5	N
C5orf42	N
C6	N
C7	N
C8A	N
C8B	N
C8orf37	N
C9	N
C9orf72	N
CA2	N
CA4	N
CA8	N
CABP4	N
CACNA1A	N
CACNA1C	N
CACNA1D	N
CACNA1F	N
CACNA1H	N
CACNA2D1	N
CACNA2D4	N
CACNB2	N
CACNB4	N
CALR3	N
CAMTA1	N
CAPN3	N
CAPN5	N
CARD11	N
CARD9	N
CARM1	N
CASK	N
CASP10	N
CASP8	N
CASQ2	N
CATSPER2	N
CAV1	N
CAV3	N
CBFA2T3	N
CBL	N
CBLC	N
CBS	N
CC2D2A	N
CCDC50	N
CCDC78	N
CCND1	N
CCND2	N
CCND3	N
CCNE1	N
CCT5	N
CD19	N
CD247	N
CD27	N
CD3D	N
CD3E	N
CD3G	N
CD40	N
CD40LG	N
CD44	N
CD46	N
CD55	N
CD59	N
CD79A	N
CD79B	N
CD81	N
CD82	N
CD8A	N
CDAN1	N
CDC25A	N
CDC42	N
CDC73	N
CDH1	N
CDH23	N
CDH3	N
CDHR1	N
CDK2	N
CDK4	N
CDK5RAP2	N
CDK6	N
CDK7	N
CDKL5	N
CDKN1A	N
CDKN1B	N
CDKN1C	N
CDKN2A	N
CDKN2B	N
CDKN2C	N
CDKN2D	N
CDX2	N
CEBPA	N
CEBPE	N
CENPJ	N
CEP135	N
CEP152	N
CEP164	N
CEP290	N
CEP41	N
CEP57	N
CEP63	N
CERK	N
CERKL	N
CETP	N
CFB	N
CFB,C2	N
CFD	N
CFH	N
CFHR1	N
CFHR3	N
CFHR3,CFHR1	N
CFHR5	N
CFI	N
CFL2	N
CFP	N
CFTR	N
CHAT	N
CHD7	N
CHD8	N
CHEK1	N
CHEK2	N
CHGB	N
CHKB	N
CHM	N
CHMP1A	N
CHMP2B	N
CHN1	N
CHRNA1	N
CHRNA2	N
CHRNA4	N
CHRNB1	N
CHRNB2	N
CHRND	N
CHRNE	N
CHRNG	N
CHST14	N
CIB2	N
CIITA	N
CIZ1	N
CLCN1	N
CLCN2	N
CLCN7	N
CLDN14	N
CLEC4D	N
CLEC7A	N
CLN3	N
CLN5	N
CLN6	N
CLN8	N
CLRN1	N
CLTC	N
CNGA1	N
CNGA3	N
CNGB1	N
CNGB3	N
CNNM4	N
CNTN1	N
CNTNAP2	N
CNTNAP5	N
COA5	N
COCH	N
COG1	N
COG4	N
COG5	N
COG6	N
COG7	N
COG8	N
COL11A1	N
COL11A2	N
COL18A1	N
COL1A1	N
COL1A2	N
COL2A1	N
COL3A1	N
COL4A1	N
COL4A3	N
COL4A4	N
COL4A5	N
COL5A1	N
COL5A2	N
COL6A1	N
COL6A2	N
COL6A3	N
COL9A1	N
COL9A2	N
COL9A3	N
COLEC11	N
COLQ	N
COQ2	N
COQ4	N
COQ6	N
COQ9	N
CORO1A	N
COX10	N
COX14	N
COX15	N
COX20	N
COX4I2	N
COX6B1	N
CP	N
CPA6	N
CPS1	N
CPT1A	N
CPT2	N
CR2	N
CRAT	N
CRB1	N
CREBBP	N
CRTAP	N
CRX	N
CRYAB	N
CRYM	N
CSF1R	N
CSF3R	N
CSMD3	N
CSNK1G2	N
CSRP3	N
CSTB	N
CTC1	N
CTDP1	N
CTF1	N
CTNNA1	N
CTNNB1	N
CTNS	N
CTRC	N
CTSA	N
CTSC	N
CTSD	N
CTSK	N
CUL4B	N
CWF19L1	N
CXCR4	N
CYBA	N
CYBB	N
CYLD	N
CYP19A1	N
CYP1B1	N
CYP27A1	N
CYP2U1	N
CYP4V2	N
CYP7B1	N
D2HGDH	N
DAG1	N
DARS2	N
DBH	N
DBT	N
DCLRE1C	N
DCTN1	N
DCX	N
DDB2	N
DDC	N
DDHD1	N
DDHD2	N
DDIT3	N
DDR2	N
DEPDC5	N
DES	N
DFNA5	N
DFNB31	N
DFNB59	N
DGKB	N
DGKG	N
DGKI	N
DGKZ	N
DGUOK	N
DHCR7	N
DHDDS	N
DHFR	N
DHTKD1	N
DIABLO	N
DIAPH1	N
DIAPH3	N
DICER1	N
DIRAS3	N
DIS3L2	N
DKC1	N
DLAT	N
DLD	N
DLG3	N
DLGAP2	N
DLST	N
DMD	N
DNAJB6	N
DNAJC19	N
DNAJC5	N
DNAJC6	N
DNM1L	N
DNM2	N
DNMT1	N
DNMT3B	N
DOCK4	N
DOCK8	N
DOK7	N
DOLK	N
DOT1L	N
DPAGT1	N
DPM1	N
DPM3	N
DPP10	N
DPP6	N
DPYD	N
DRD1	N
DRD2	N
DRP2	N
DSC2	N
DSG2	N
DSP	N
DSPP	N
DST	N
DTHD1	N
DTNA	N
DTNB	N
DTNBP1	N
DYM	N
DYNC1H1	N
DYNC2H1	N
DYSF	N
E2F1	N
EARS2	N
EBP	N
EEF2	N
EFEMP1	N
EFHC1	N
EFTUD2	N
EGF	N
EGFR	N
EGR2	N
EHMT1	N
EIF2B1	N
EIF2B2	N
EIF2B3	N
EIF2B4	N
EIF2B5	N
ELAC2	N
ELANE	N
ELF4	N
ELK1	N
ELOVL2	N
ELOVL4	N
EMC1	N
EMD	N
EMX2	N
EN2	N
ENG	N
ENO3	N
ENPP2	N
EOMES	N
EP300	N
EP400	N
EPCAM	N
EPG5	N
EPHA2	N
EPHA3	N
EPHA8	N
EPHB1	N
EPHB2	N
EPHB4	N
EPHB6	N
EPM2A	N
EPO	N
ERBB2	N
ERBB3	N
ERBB4	N
ERCC1	N
ERCC2	N
ERCC3	N
ERCC4	N
ERCC5	N
ERCC6	N
ERCC8	N
ERG	N
ERLIN2	N
ESPN	N
ESR1	N
ESR2	N
ESRRB	N
ETFA	N
ETFB	N
ETFDH	N
ETHE1	N
ETS2	N
ETV4	N
EVC	N
EVC2	N
EWSR1	N
EXOC8	N
EXOSC3	N
EXT1	N
EXT2	N
EYA4	N
EYS	N
EZH2	N
F12	N
FA2H	N
FADD	N
FAM126A	N
FAM134B	N
FAM161A	N
FANCA	N
FANCB	N
FANCC	N
FANCD2	N
FANCE	N
FANCF	N
FANCG	N
FANCI	N
FANCL	N
FANCM	N
FARS2	N
FAS	N
FASLG	N
FASTKD2	N
FBLN5	N
FBN1	N
FBN2	N
FBXO7	N
FBXW7	N
FCGR3A	N
FCN3	N
FERMT3	N
FES	N
FGD1	N
FGD4	N
FGF14	N
FGF3	N
FGF8	N
FGFR1	N
FGFR2	N
FGFR3	N
FGFR4	N
FH	N
FHIT	N
FHL1	N
FHL2	N
FIG4	N
FIGF	N
FKBP10	N
FKBP14	N
FKRP	N
FKTN	N
FLCN	N
FLNA	N
FLNB	N
FLNC	N
FLT1	N
FLT3	N
FLT4	N
FLVCR1	N
FMR1	N
FN1	N
FOLR1	N
FOS	N
FOXC1	N
FOXG1	N
FOXN1	N
FOXO1	N
FOXO3	N
FOXP1	N
FOXP2	N
FOXRED1	N
FPR1	N
FRG1	N
FSCN2	N
FTL	N
FTSJ1	N
FUCA1	N
FURIN	N
FUS	N
FXN	N
FZD4	N
G6PC	N
G6PC3	N
G6PD	N
GAA	N
GAB1	N
GABRA1	N
GABRB3	N
GABRD	N
GABRG1	N
GABRG2	N
GAD1	N
GAD2	N
GALC	N
GALNS	N
GAMT	N
GAN	N
GARS	N
GATA1	N
GATA2	N
GATA3	N
GATAD1	N
GATM	N
GBA	N
GBA2	N
GBE1	N
GCDH	N
GCH1	N
GCLC	N
GCSH	N
GDAP1	N
GDI1	N
GFAP	N
GFER	N
GFI1	N
GFM1	N
GFM2	N
GFPT1	N
GIPC3	N
GJA1	N
GJA5	N
GJB1	N
GJB2	N
GJB3	N
GJB4	N
GJB6	N
GJC1	N
GJC2	N
GK	N
GLA	N
GLB1	N
GLDC	N
GLI2	N
GLI3	N
GM2A	N
GMPS	N
GNA14	N
GNAS	N
GNAT1	N
GNAT2	N
GNE	N
GNPTAB	N
GNPTG	N
GNRH1	N
GNRHR	N
GNS	N
GOSR2	N
GPC3	N
GPD1L	N
GPIHBP1	N
GPR125	N
GPR179	N
GPR56	N
GPR98	N
GPSM2	N
GRB2	N
GRHL2	N
GRIA3	N
GRIN2A	N
GRIN2B	N
GRK1	N
GRM1	N
GRM6	N
GRN	N
GRPR	N
GRXCR1	N
GSK3B	N
GSTP1	N
GSTT1	N
GTF2H5	N
GUCA1A	N
GUCA1B	N
GUCY2D	N
GUSB	N
GYG1	N
GYS1	N
HARS	N
HARS2	N
HAX1	N
HBA1	N
HBA2	N
HCCS	N
HCN4	N
HDAC1	N
HDAC2	N
HDAC3	N
HDAC4	N
HEPACAM	N
HEXA	N
HEXB	N
HGF	N
HGSNAT	N
HIF1A	N
HLCS	N
HMCN1	N
HMGA1	N
HMGCL	N
HMGCS2	N
HNRNPA1	N
HNRNPA2B1	N
HOXA1	N
HOXA9	N
HOXD10	N
HOXD11	N
HPRT1	N
HPS1	N
HPS3	N
HPS4	N
HPS5	N
HPS6	N
HRAS	N
HSD17B10	N
HSD17B4	N
HSP90AA1	N
HSPB1	N
HSPB3	N
HSPB8	N
HSPD1	N
HSPG2	N
HUWE1	N
HYAL1	N
IBA57	N
ICAM1	N
ICOS	N
IDH1	N
IDH2	N
IDH3B	N
IDS	N
IDUA	N
IFITM5	N
IFNG	N
IFNGR1	N
IFNGR2	N
IFRD1	N
IFT122	N
IFT140	N
IFT43	N
IFT80	N
IGBP1	N
IGF1R	N
IGF2R	N
IGFBP3	N
IGHMBP2	N
IGLL1	N
IKBKAP	N
IKBKG	N
IKZF1	N
IL10RA	N
IL10RB	N
IL12B	N
IL12RB1	N
IL17F	N
IL17RA	N
IL1RAPL1	N
IL1RN	N
IL2	N
IL21R	N
IL2RA	N
IL2RG	N
IL36RN	N
IL7R	N
ILDR1	N
IMMP2L	N
IMPDH1	N
IMPG1	N
IMPG2	N
INPP5E	N
INSR	N
INVS	N
IQCB1	N
IRAK4	N
IRF8	N
IRS1	N
ISCU	N
ISPD	N
ITCH	N
ITGA7	N
ITGB2	N
ITGB3	N
ITK	N
ITM2B	N
ITPR1	N
IVD	N
JAG1	N
JAK2	N
JAK3	N
JPH2	N
JRK	N
JUP	N
KAL1	N
KALRN	N
KARS	N
KAT2B	N
KAT6B	N
KATNAL2	N
KBTBD13	N
KCNA1	N
KCNA5	N
KCNC3	N
KCND3	N
KCNE1	N
KCNE1L	N
KCNE2	N
KCNE3	N
KCNH2	N
KCNJ10	N
KCNJ13	N
KCNJ2	N
KCNJ5	N
KCNJ8	N
KCNMA1	N
KCNQ1	N
KCNQ2	N
KCNQ3	N
KCNQ4	N
KCNV2	N
KCTD13	N
KCTD7	N
KDM5C	N
KDR	N
KIAA0196	N
KIAA0226	N
KIAA1549	N
KIAA2022	N
KIF11	N
KIF1A	N
KIF1B	N
KIF5A	N
KIF7	N
KIRREL3	N
KISS1R	N
KIT	N
KLF6	N
KLF8	N
KLHL3	N
KLHL7	N
KLHL9	N
KMT2A	N
KMT2C	N
KMT2D	N
KRAS	N
L1CAM	N
L2HGDH	N
LAMA1	N
LAMA2	N
LAMA3	N
LAMA4	N
LAMB2	N
LAMB3	N
LAMC2	N
LAMC3	N
LAMP1	N
LAMP2	N
LAMTOR2	N
LARGE	N
LBR	N
LCA5	N
LCK	N
LDB3	N
LDHA	N
LDLR	N
LDLRAD4	N
LDLRAP1	N
LEPRE1	N
LGI1	N
LHFPL5	N
LHX3	N
LIAS	N
LIFR	N
LIG1	N
LIG4	N
LIPA	N
LIPC	N
LITAF	N
LMNA	N
LMNB1	N
LMO2	N
LOXHD1	N
LPIN1	N
LPIN2	N
LPL	N
LRAT	N
LRBA	N
LRIT3	N
LRP5	N
LRPPRC	N
LRRC8A	N
LRRK2	N
LRSAM1	N
LRTOMT	N
LTBP1	N
LYST	N
LZTFL1	N
MAGI2	N
MAGT1	N
MAK	N
MAL	N
MAMLD1	N
MAN2B1	N
MANBA	N
MAOA	N
MAP2K1	N
MAP2K4	N
MAP3K1	N
MAPK1	N
MAPK10	N
MAPK3	N
MAPK9	N
MARS2	N
MARVELD2	N
MASP2	N
MATR3	N
MAX	N
MBD5	N
MBL2	N
MBTPS2	N
MC2R	N
MCCC1	N
MCCC2	N
MCEE	N
MCM4	N
MCOLN1	N
MCPH1	N
MDC1	N
MDM2	N
MDM4	N
MECOM	N
MECP2	N
MED12	N
MED25	N
MEF2C	N
MEFV	N
MEGF10	N
MEN1	N
MERTK	N
MET	N
MFN2	N
MFRP	N
MFRP,C1QTNF5	N
MFSD8	N
MGAT2	N
MGME1	N
MID1	N
MINPP1	N
MKKS	N
MKS1	N
MLC1	N
MLH1	N
MLYCD	N
MMAA	N
MMAB	N
MMACHC	N
MMADHC	N
MMD2	N
MOGS	N
MPDU1	N
MPI	N
MPL	N
MPO	N
MPV17	N
MPZ	N
MR1	N
MRE11A	N
MRPS16	N
MRPS22	N
MS4A1	N
MSH2	N
MSH3	N
MSH6	N
MSMO1	N
MSR1	N
MSRB3	N
MST1R	N
MSTN	N
MT-ATP6	N
MT-ND1	N
MT-ND4	N
MT-ND5	N
MT-ND5,MT-ND6	N
MT-ND6	N
MTAP	N
MTFMT	N
MTHFD1	N
MTHFR	N
MTHFS	N
MTM1	N
MTMR14	N
MTMR2	N
MTO1	N
MTOR	N
MTPAP	N
MTTP	N
MUC1	N
MUSK	N
MUT	N
MUTYH	N
MVK	N
MXI1	N
MYBPC1	N
MYBPC3	N
MYC	N
MYCL	N
MYCN	N
MYD88	N
MYF6	N
MYH11	N
MYH11,NDE1	N
MYH14	N
MYH2	N
MYH3	N
MYH6	N
MYH7	N
MYH8	N
MYH9	N
MYL2	N
MYL3	N
MYLK	N
MYLK2	N
MYO15A	N
MYO1A	N
MYO1C	N
MYO1F	N
MYO3A	N
MYO6	N
MYO7A	N
MYOT	N
MYOZ2	N
MYPN	N
NAGA	N
NAGLU	N
NAV3	N
NBN	N
NCF2	N
NCF4	N
NCOA2	N
NCSTN	N
NDE1	N
NDNL2	N
NDP	N
NDRG1	N
NDUFA1	N
NDUFA10	N
NDUFA11	N
NDUFA12	N
NDUFA13	N
NDUFA2	N
NDUFA9	N
NDUFAF1	N
NDUFAF2	N
NDUFAF3	N
NDUFAF4	N
NDUFAF5	N
NDUFAF6	N
NDUFAF7	N
NDUFB3	N
NDUFB9	N
NDUFS1	N
NDUFS2	N
NDUFS3	N
NDUFS4	N
NDUFS6	N
NDUFS7	N
NDUFS8	N
NDUFV1	N
NDUFV2	N
NEB	N
NEFH	N
NEFL	N
NEGR1	N
NEK1	N
NEK2	N
NEU1	N
NEXN	N
NF1	N
NF2	N
NFKBIA	N
NFU1	N
NGF	N
NHEJ1	N
NHLRC1	N
NHP2	N
NHS	N
NIPA1	N
NIPBL	N
NKX2-1	N
NKX2-5	N
NLGN3	N
NLGN4X	N
NLRP12	N
NLRP3	N
NMNAT1	N
NOD2	N
NOP10	N
NOP56	N
NOS1AP	N
NOS2	N
NOS3	N
NOTCH1	N
NOTCH2	N
NOTCH3	N
NPC1	N
NPC2	N
NPHP1	N
NPHP3	N
NPHP4	N
NPM1	N
NPPA	N
NR1I3	N
NR2E1	N
NR2E3	N
NR2F1	N
NR3C1	N
NRAS	N
NRL	N
NRXN1	N
NSD1	N
NSDHL	N
NTNG1	N
NTRK1	N
NTRK3	N
NUBPL	N
NUP214	N
NUP62	N
NXF5	N
NYX	N
OAT	N
OCLN	N
OCRL	N
OFD1	N
OGDH	N
OPA1	N
OPA3	N
OPHN1	N
OPN1LW	N
OPN1MW	N
OPN1SW	N
OPTN	N
ORAI1	N
OSTM1	N
OTC	N
OTOA	N
OTOF	N
OTOR	N
OTUD4	N
OTX2	N
OXCT1	N
PABPN1	N
PAFAH1B1	N
PAFAH1B2	N
PAH	N
PAK3	N
PAK7	N
PALB2	N
PANK2	N
PARK2	N
PARK7	N
PARP1	N
PARP2	N
PAX2	N
PAX3	N
PC	N
PCBD1	N
PCCA	N
PCCB	N
PCDH15	N
PCDH19	N
PCDH9	N
PCNA	N
PCNT	N
PCSK9	N
PDE10A	N
PDE6A	N
PDE6B	N
PDE6C	N
PDE6G	N
PDE6H	N
PDGFA	N
PDGFB	N
PDGFRA	N
PDGFRB	N
PDHA1	N
PDHB	N
PDHX	N
PDP1	N
PDSS1	N
PDSS2	N
PDXK	N
PDYN	N
PDZD7	N
PEPD	N
PEX1	N
PEX10	N
PEX11B	N
PEX12	N
PEX13	N
PEX14	N
PEX16	N
PEX19	N
PEX2	N
PEX26	N
PEX3	N
PEX5	N
PEX6	N
PEX7	N
PFKM	N
PFN1	N
PGAM2	N
PGK1	N
PGM1	N
PGR	N
PHF6	N
PHF8	N
PHKA1	N
PHOX2B	N
PHYH	N
PIGA	N
PIGS	N
PIK3C3	N
PIK3CA	N
PIK3CB	N
PIK3CD	N
PIK3CG	N
PIK3R1	N
PIK3R2	N
PIK3R5	N
PINK1	N
PIP5K1B	N
PITPNM3	N
PITX2	N
PKD1	N
PKD2	N
PKHD1	N
PKP2	N
PLA2G5	N
PLA2G6	N
PLCB1	N
PLCG1	N
PLCG2	N
PLEC	N
PLEKHG4	N
PLEKHG5	N
PLEKHM1	N
PLG	N
PLN	N
PLOD1	N
PLOD2	N
PLP1	N
PML	N
PMM2	N
PMP22	N
PMS1	N
PMS2	N
PNKD	N
PNKP	N
PNP	N
PNPLA2	N
PNPLA6	N
PNPO	N
PNPT1	N
POLE	N
POLG	N
POLG2	N
POLR3A	N
POLR3B	N
POMGNT1	N
POMGNT2	N
POMT1	N
POMT2	N
PON3	N
PORCN	N
POT1	N
POU3F4	N
POU4F3	N
PPARA	N
PPARG	N
PPARGC1A	N
PPIB	N
PPP1R13L	N
PPP1R3A	N
PPP2CB	N
PPP2R1A	N
PPP2R1B	N
PPP2R2B	N
PPT1	N
PQBP1	N
PRCD	N
PRF1	N
PRICKLE1	N
PRICKLE2	N
PRKAG2	N
PRKAR1A	N
PRKCA	N
PRKCG	N
PRKCZ	N
PRKDC	N
PRKRA	N
PRNP	N
PROK2	N
PROKR2	N
PROM1	N
PRPF3	N
PRPF31	N
PRPF6	N
PRPF8	N
PRPH	N
PRPH2	N
PRPS1	N
PRRT2	N
PRX	N
PSAP	N
PSEN1	N
PSEN2	N
PSENEN	N
PSMB8	N
PSTPIP1	N
PTCH1	N
PTCH2	N
PTCHD1	N
PTEN	N
PTGS2	N
PTH1R	N
PTK2	N
PTPN11	N
PTPRB	N
PTPRC	N
PTPRD	N
PTPRF	N
PTPRQ	N
PTRF	N
PTS	N
PUS1	N
PYGM	N
QDPR	N
RAB18	N
RAB27A	N
RAB28	N
RAB39B	N
RAB3GAP1	N
RAB3GAP2	N
RAB7A	N
RAC2	N
RAD50	N
RAD51	N
RAD51B	N
RAD51C	N
RAD51D	N
RAF1	N
RAG1	N
RAG2	N
RAI1	N
RANGRF	N
RAPSN	N
RARA	N
RARS2	N
RASGRP2	N
RAX2	N
RB1	N
RBCK1	N
RBFOX1	N
RBM20	N
RBP3	N
RBP4	N
RD3	N
RDH12	N
RDH5	N
RDX	N
RECQL4	N
REEP1	N
RELN	N
RET	N
RFT1	N
RFX5	N
RFXANK	N
RFXAP	N
RGR	N
RGS9	N
RGS9BP	N
RHBDF2	N
RHEB	N
RHO	N
RHOA	N
RHOH	N
RIMS1	N
RLBP1	N
RMND1	N
RNASEH2A	N
RNASEH2B	N
RNASEH2C	N
RNASEL	N
RNASET2	N
RNF168	N
RNF170	N
RNF216	N
ROGDI	N
ROM1	N
ROS1	N
RP1	N
RP1L1	N
RP2	N
RP9	N
RPE65	N
RPGR	N
RPGRIP1	N
RPGRIP1L	N
RPL10	N
RPS6KA1	N
RPS6KA2	N
RPS6KA3	N
RPS6KB1	N
RPSA	N
RRM2B	N
RS1	N
RTEL1	N
RTN2	N
RUNX1	N
RUNX1T1	N
RYR1	N
RYR2	N
SACS	N
SAG	N
SAMHD1	N
SARS2	N
SATB2	N
SBDS	N
SBF2	N
SCARB2	N
SCN10A	N
SCN1A	N
SCN1B	N
SCN2A	N
SCN3B	N
SCN4A	N
SCN4B	N
SCN5A	N
SCN8A	N
SCN9A	N
SCO1	N
SCO2	N
SCP2	N
SDCCAG8	N
SDHA	N
SDHAF1	N
SDHAF2	N
SDHB	N
SDHC	N
SDHD	N
SEC23B	N
SEMA3A	N
SEMA4A	N
SEPN1	N
SEPSECS	N
2015-09-09	N
SERAC1	N
SERPINB6	N
SERPINF1	N
SERPING1	N
SERPINH1	N
SETX	N
SGCA	N
SGCB	N
SGCD	N
SGCE	N
SGCG	N
SGCZ	N
SGSH	N
SH2D1A	N
SH3TC2	N
SHANK2	N
SHANK3	N
SHC1	N
SHH	N
SHROOM4	N
SIAE	N
SIGMAR1	N
SIL1	N
SIX1	N
SIX3	N
SKI	N
SKIV2L	N
SKP2	N
SLC12A1	N
SLC12A6	N
SLC16A2	N
SLC17A5	N
SLC17A8	N
SLC19A3	N
SLC1A3	N
SLC22A5	N
SLC24A1	N
SLC25A12	N
SLC25A15	N
SLC25A19	N
SLC25A20	N
SLC25A22	N
SLC25A3	N
SLC25A38	N
SLC25A4	N
SLC26A2	N
SLC26A4	N
SLC26A5	N
SLC2A1	N
SLC2A10	N
SLC33A1	N
SLC35A1	N
SLC35C1	N
SLC35D1	N
SLC37A4	N
SLC38A8	N
SLC39A13	N
SLC39A4	N
SLC46A1	N
SLC4A11	N
SLC6A1	N
SLC6A19	N
SLC6A3	N
SLC6A4	N
SLC6A8	N
SLC8A1	N
SLC9A6	N
SLC9A9	N
SLCO1B1	N
SLX4	N
SMAD2	N
SMAD3	N
SMAD4	N
SMARCA4	N
SMARCAL1	N
SMARCB1	N
SMC1A	N
SMG6	N
SMN1	N
SMN2	N
SMN2,SMN1	N
SMO	N
SMPD1	N
SMPX	N
SMS	N
SNAP29	N
SNCA	N
SNCG	N
SNRNP200	N
SNRPN	N
SNTA1	N
SNTB1	N
SNTB2	N
SNX10	N
SOCS1	N
SOCS2	N
SOD1	N
SOS1	N
SOX10	N
SOX2	N
SOX3	N
SOX5	N
SOX9	N
SP1	N
SP110	N
SP7	N
SPAST	N
SPATA7	N
SPEN	N
SPG11	N
SPG20	N
SPG21	N
SPG7	N
SPINK1	N
SPINK5	N
SPP1	N
SPR	N
SPRY2	N
SPTAN1	N
SPTBN2	N
SPTLC1	N
SPTLC2	N
SRC	N
SREBF2	N
SRGAP2	N
SRL	N
SRPX2	N
SSPN	N
ST3GAL3	N
ST7	N
STAT1	N
STAT2	N
STAT3	N
STAT4	N
STAT5B	N
STIL	N
STIM1	N
STK11	N
STK3	N
STK4	N
STRC	N
STUB1	N
STX11	N
STXBP1	N
STXBP2	N
SUCLA2	N
SUCLG1	N
SUFU	N
SUMF1	N
SUOX	N
SURF1	N
SYN1	N
SYNE1	N
SYP	N
SYT14	N
TACO1	N
TACR3	N
TAF1	N
TAL1	N
TAP1	N
TAP2	N
TAPBP	N
TARDBP	N
TAZ	N
TBC1D24	N
TBCE	N
TBL1X	N
TBP	N
TBX1	N
TBX20	N
TBXAS1	N
TCAP	N
TCF12	N
TCF21	N
TCF3	N
TCF4	N
TCIRG1	N
TCN2	N
TCTN1	N
TCTN2	N
TCTN3	N
TDP1	N
TEAD1	N
TECTA	N
TEK	N
TERC	N
TERT	N
TET2	N
TFE3	N
TFG	N
TGFB1	N
TGFB2	N
TGFB3	N
TGFBR1	N
TGFBR2	N
TGIF1	N
TGM6	N
TH	N
THAP1	N
THBD	N
THBS1	N
TICAM1	N
TIMM44	N
TIMM8A	N
TIMP3	N
TINF2	N
TJP2	N
TK1	N
TK2	N
TLR3	N
TLX1	N
TMC1	N
TMC6	N
TMC8	N
TMEM126A	N
TMEM127	N
TMEM138	N
TMEM216	N
TMEM231	N
TMEM237	N
TMEM38B	N
TMEM43	N
TMEM67	N
TMEM70	N
TMIE	N
TMPO	N
TMPRSS3	N
TMPRSS5	N
TNFRSF11A	N
TNFRSF13B	N
TNFRSF13C	N
TNFRSF1A	N
TNFSF11	N
TNK2	N
TNNC1	N
TNNI2	N
TNNI3	N
TNNT1	N
TNNT2	N
TNNT3	N
TNPO3	N
TNXB	N
TOP2A	N
TOPORS	N
TOR1A	N
TP53	N
TP73	N
TPK1	N
TPM1	N
TPM2	N
TPM3	N
TPO	N
TPP1	N
TPR	N
TPRN	N
TRAF3	N
TRDN	N
TREM2	N
TREX1	N
TRIM32	N
TRIOBP	N
TRIP11	N
TRMU	N
TRPM1	N
TRPM4	N
TRPV4	N
TRRAP	N
TSC1	N
TSC2	N
TSEN2	N
TSEN34	N
TSEN54	N
TSFM	N
TSPAN12	N
TSPAN7	N
TTBK2	N
TTC19	N
TTC21B	N
TTC37	N
TTC8	N
TTN	N
TTPA	N
TTR	N
TUBA1A	N
TUBA4A	N
TUBA8	N
TUBA8,PEX26	N
TUBB2B	N
TUBB3	N
TUBB4A	N
TUBGCP6	N
TUFM	N
TULP1	N
TYK2	N
TYMP	N
TYROBP	N
UBA1	N
UBE2A	N
UBE3A	N
UBQLN2	N
UNC119	N
UNC13D	N
UNC93B1	N
UNG	N
UPF3B	N
UQCRB	N
UQCRC2	N
UQCRQ	N
UROC1	N
USB1	N
USH1C	N
USH1G	N
USH2A	N
VAMP1	N
VAPB	N
VCAN	N
VCL	N
VCP	N
VDAC1	N
VDR	N
VEGFA	N
VHL	N
VLDLR	N
VPS13A	N
VPS13B	N
VPS35	N
VPS37A	N
VPS54	N
VRK1	N
WAS	N
WDPCP	N
WDR19	N
WDR35	N
WDR62	N
WDR81	N
WIPF1	N
WNK1	N
WNT1	N
WRAP53	N
WRN	N
WT1	N
XIAP	N
XK	N
XPA	N
XPC	N
XPNPEP3	N
YARS	N
YARS2	N
YWHAE	N
ZAP70	N
ZBTB24	N
ZCCHC12	N
ZDHHC15	N
ZDHHC9	N
ZEB2	N
ZFYVE26	N
ZFYVE27	N
ZIC1	N
ZIC2	N
ZIC4	N
ZNF331	N
ZNF41	N
ZNF423	N
ZNF507	N
ZNF513	N
ZNF592	N
ZNF674	N
ZNF711	N
ZNF804A	N
ZNF81	N
ZNHIT6	N

## Sheet: S4-Candiate variants
Supplementary Table 4 - Candidate variants identified in MODY samples
Cohort	Sample Name	Sample ID	Gene Name	Mutation	Genotype	Chromosome	Position	dbSNP ID	Ref Allele	Variant Allele	Annotation	Variant ID	cDNA Change	Variant Allele Freq	Ensembl Transcript ID	Ensembl Protein ID	1000 Genomes Freq	1000 Genomes South Asian Freq	ExAC Max Freq	ExAC South Asian Freq	PhastCons100way Vertebrate	phyloP100way Vertebrate	SIFT (D=damaging, T=tolerated)	Polyphen2 (D=probably damaging, P=possibly damaging, B=benign)	Is known in MODY or novel ?
Exome	MDX 0001	SAM12652700	HNF1A	R171*	Het	12	121426820		C	T	stop_gained	12_121426820_C_T	c.511C>T	0.518072	ENST00000541395	ENSP00000443112					1	1.527			known
Exome	MDX 0005	SAM12652704	NKX6-1	S317L	Het	4	85414596		G	A	missense_variant	4_85414596_G_A	c.950C>T	0.423077	ENST00000295886	ENSP00000295886					1	9.414	D	D	novel
Exome	MDX 0009	SAM17751395	ABCC8	N781S	Het	11	17436110		T	C	missense_variant	11_17436110_T_C	c.2342A>G	0.465753	ENST00000302539	ENSP00000303960					1	8.04	D	D	novel
Exome	MDX 0012	SAM12652710	ABCC8	G1009S	Het	11	17428575		C	T	missense_variant	11_17428575_C_T	c.3025G>A	0.571429	ENST00000302539	ENSP00000303960			0.00012		1	7.768	D	D	novel
Exome	MDX 0013	SAM12652711	WFS1	S619fs	Het	4	6303374		TTC	T	frameshift_variant	4_6303374_TTC_T	c.1856_1857delCT	0.512821	ENST00000226760	ENSP00000226760									novel
Exome	MDX 0015	SAM12652713	ABCC8	A1473T	Het	11	17415944		C	T	missense_variant&splice_region_variant	11_17415944_C_T	c.4417G>A	0.361702	ENST00000302539	ENSP00000303960					1	7.759	T	B	novel
Exome	MDX 0019	SAM12652717	RFX6	T642I	Het	6	117248229		C	T	missense_variant	6_117248229_C_T	c.1925C>T	0.470588	ENST00000332958	ENSP00000332208			6e-05	6e-05	1	7.095	D	D	novel
Exome	MDX 0026	SAM17751403	PTF1A	E7V	Het	10	23481479		A	T	missense_variant	10_23481479_A_T	c.20A>T	0.6875	ENST00000376504	ENSP00000365687					1	8.002	D	D	novel
Exome	MDX 0029	SAM17751406	KLF11	R465H	Het	2	10192489	rs142970758	G	A	missense_variant	2_10192489_G_A	c.1394G>A	0.617021	ENST00000305883	ENSP00000307023			1e-05		1	9.835	D	D	novel
Exome	MDX 0094	SAM19532336	WFS1	A58E	Het	4	6279355		C	A	missense_variant	4_6279355_C_A	c.173C>A	0.5	ENST00000226760	ENSP00000226760					0.001	0.907	T	P	novel
Targeted exome	MDX 0170	SAM19532412	NKX6-1	P329L	Het	4	85414560		G	A	missense_variant	4_85414560_G_A	c.986C>T	0.4689	ENST00000295886	ENSP00000295886					1	9.414	D	B	novel
Targeted exome	MDX 0048	SAM19532290	HNF1A	V103M	Het	12	121416878	rs367839639	G	A	missense_variant	12_121416878_G_A	c.307G>A	0.375	ENST00000541395	ENSP00000443112			8e-05	8e-05	1	7.217	T	D	known
Targeted exome	MDX 0051	SAM19532293	NKX2-2	T256I	Het	20	21492616		G	A	missense_variant	20_21492616_G_A	c.767C>T	0.463636	ENST00000377142	ENSP00000366347					1	1.356	D	B	novel
Targeted exome	MDX 0059	SAM19532301	GCK	T207A	Het	7	44189422		T	C	missense_variant	7_44189422_T_C	c.619A>G	0.5	ENST00000345378	ENSP00000223366					1	8.04	D	D	novel
Targeted exome	MDX 0061	SAM19532303	KCNJ11	A362T	Het	11	17408555		C	T	missense_variant	11_17408555_C_T	c.1084G>A	0.541872	ENST00000339994	ENSP00000345708			5e-05		0.023	0.219	T	B	known
Targeted exome	MDX 0064	SAM19532306	HADH	E241K	Het	4	108940820		G	A	missense_variant&splice_region_variant	4_108940820_G_A	c.721G>A	0.44186	ENST00000403312	ENSP00000385638					1	9.869	D	D	novel
Targeted exome	MDX 0066	SAM19532308	ABCC8	E971V	Het	11	17428912		T	A	missense_variant	11_17428912_T_A	c.2912A>T	0.405594	ENST00000302539	ENSP00000303960					1	5.818	D	B	novel
Targeted exome	MDX 0071	SAM19532313	GLIS3	G36R	Het	9	4286320	rs199788224	C	T	missense_variant	9_4286320_C_T	c.106G>A	0.477011	ENST00000381971	ENSP00000371398	0.000399361		0.00026		0.99	2.985	D	D	novel
Targeted exome	MDX 0074	SAM19532316	BLK	R446G	Het	8	11421435		C	G	missense_variant	8_11421435_C_G	c.1336C>G	0.607843	ENST00000259089	ENSP00000259089					0.664	0.733	D	D	novel
Targeted exome	MDX 0082	SAM19532324	MNX1	G151V	Het	7	156802593		C	A	missense_variant	7_156802593_C_A	c.452G>T	0.666667	ENST00000252971	ENSP00000252971					0.997	2.744	D	D	novel
Targeted exome	MDX 0098	SAM19532340	CEL	Y98*	Het	9	135940094		C	G	stop_gained	9_135940094_C_G	c.294C>G	0.463277	ENST00000372080	ENSP00000361151	0.000199681				0	-2.351			novel
Targeted exome	MDX 0104	SAM19532346	HNF1A	R171G	Het	12	121426820		C	G	missense_variant	12_121426820_C_G	c.511C>G	0.481633	ENST00000541395	ENSP00000443112					1	1.527	D	D	known
Targeted exome	MDX 0111	SAM19532353	HNF1A	P611L	Het	12	121437401		C	T	missense_variant	12_121437401_C_T	c.1832C>T	0.533333	ENST00000541395	ENSP00000443112					0.823	1.357	T	P	novel
Targeted exome	MDX 0121	SAM19532363	HNF1A	V103M	Het	12	121416878	rs367839639	G	A	missense_variant	12_121416878_G_A	c.307G>A	0.463415	ENST00000541395	ENSP00000443112			8e-05	8e-05	1	7.217	T	D	known
Targeted exome	MDX 0158	SAM19532400	RFX6	V406I	Het	6	117241506		G	A	missense_variant	6_117241506_G_A	c.1216G>A	0.504587	ENST00000332958	ENSP00000332208			3e-05		1	9.414	T	D	novel
Targeted exome	MDX 0160	SAM19532402	HNF1A	V103M	Het	12	121416878	rs367839639	G	A	missense_variant	12_121416878_G_A	c.307G>A	0.516129	ENST00000541395	ENSP00000443112			8e-05	8e-05	1	7.217	T	D	known
Targeted exome	MDX 0162	SAM19532404	AKT2	A445T	Het	19	40740985		C	T	missense_variant	19_40740985_C_T	c.1333G>A	0.427386	ENST00000392038	ENSP00000375892					1	5.611	T	B	novel
Targeted exome	MDX 0172	SAM19532414	HNF1A	R272H	Het	12	121432068	rs137853238	G	A	missense_variant	12_121432068_G_A	c.815G>A	0.540541	ENST00000541395	ENSP00000443112					1	9.387	D	D	known
Targeted exome	MDX 0174	SAM19532416	PDX1	K147R	Het	13	28498426		A	G	missense_variant	13_28498426_A_G	c.440A>G	0.46875	ENST00000381033	ENSP00000370421					1	9.247	D	D	novel
Targeted exome	MDX 0176	SAM19532418	WFS1	P320R	Hom	4	6302481		C	G	missense_variant	4_6302481_C_G	c.959C>G	0.994286	ENST00000226760	ENSP00000226760					1	7.183	T	D	novel
Targeted exome	MDX 0178	SAM19532420	HNF1A	V648I	Het	12	121438948	rs146855738	G	A	missense_variant	12_121438948_G_A	c.1942G>A	0.459716	ENST00000541395	ENSP00000443112			2e-05		1	4.022	T	P	novel
Targeted exome	MDX 0181	SAM19532423	HNF1A	R272H	Het	12	121432068	rs137853238	G	A	missense_variant	12_121432068_G_A	c.815G>A	0.482456	ENST00000541395	ENSP00000443112					1	9.387	D	D	known
Targeted exome	MDX 0189	SAM19532431	EIF2AK3	P1060L	Het	2	88857426		G	A	missense_variant	2_88857426_G_A	c.3179C>T	0.457746	ENST00000303236	ENSP00000307235					1	3.077	T	P	novel
Targeted exome	MDX 0192	SAM19532434	AKT2	T449A	Het	19	40740973		T	C	missense_variant	19_40740973_T_C	c.1345A>G	0.495455	ENST00000392038	ENSP00000375892					1	7.613	T	P	novel
Targeted exome	MDX 0193	SAM19532435	HNF1B	T436A	Het	17	36064957		T	C	missense_variant	17_36064957_T_C	c.1306A>G	0.2	ENST00000225893	ENSP00000225893					1	0.728	T	B	novel
Targeted exome	MDX 198	SAM20560622	RFX6	S500R	Het	6	117244332		T	A	missense_variant	6_117244332_T_A	c.1500T>A	0.509434	ENST00000332958	ENSP00000332208					0.494	-0.211	D	D	novel
Targeted exome	MDX 199	SAM20560623	HNF1A	T354M	Het	12	121434170		C	T	missense_variant	12_121434170_C_T	c.1061C>T	0.420732	ENST00000541395	ENSP00000443112			6e-05		0.827	1.493	D	D	novel
Targeted exome	MDX 201	SAM20560625	ABCC8	K1023Q	Het	11	17428533		T	G	missense_variant	11_17428533_T_G	c.3067A>C	0.451128	ENST00000302539	ENSP00000303960					1	8.04	T	B	novel
Targeted exome	MDX 210	SAM20560634	HNF1A	W113*	Het	12	121426647		G	A	stop_gained	12_121426647_G_A	c.338G>A	0.527778	ENST00000541395	ENSP00000443112					1	9.398			novel

## Sheet: S5.DE-NKX6-1
Supplementary Table 5 - Differentially expressed genes - NKX6-1
GeneID	Symbol	S317L vs WT: log2(fold-change)	S317L vs WT: p-value	S317L vs WT: FDR	S317L vs WT: DE	P329L vs WT: log2(fold-change)	P329L vs WT: p-value	P329L vs WT: FDR	P329L vs WT: DE	EEDDD321RPPR vs WT: log2(fold-change)	EEDDD321RPPR vs WT: p-value	EEDDD321RPPR vs WT: FDR	EEDDD321RPPR vs WT: DE	ChIP-seq peak overlapping	ChIP-seq peak upstream
GeneID:13599	Ecel1	-0.517972	4.37195e-26	1.78934e-23		-1.81625	4.67015e-276	9.44818e-272	Down	-1.40548	2.00246e-148	4.05117e-144	Down	N	N
GeneID:209837	Slc38a5	0.580223	5.11969e-103	3.28274e-99		0.804502	4.63573e-197	4.68928e-193	Up	0.478923	1.72782e-68	3.17778e-65		N	N
GeneID:270672	Map3k15	0.874533	9.32977e-154	1.79468e-149	Up	0.986691	7.06877e-197	4.76694e-193	Up	0.759761	3.86196e-106	1.95328e-102	Up	Y	Y
GeneID:52377	Rcn3	-0.586872	5.63405e-54	1.08377e-50	Down	-0.964347	5.13119e-140	2.59523e-136	Down	-1.01384	2.61755e-133	1.76519e-129	Down	N	N
GeneID:12653	Chgb	-0.139412	9.47793e-08	3.53328e-06		-0.433205	1.53237e-61	1.10719e-58		-0.670331	2.9456e-136	2.97962e-132	Down	N	Y
GeneID:18548	Pcsk1	-0.474392	8.95631e-66	3.44567e-62		-0.655203	3.44129e-123	1.39241e-119	Down	-0.595633	3.91986e-91	9.91285e-88	Down	N	Y
GeneID:20363	Sepp1	-1.06391	3.80525e-98	1.82995e-94	Down	-1.17249	1.35844e-118	4.58043e-115	Down	-0.904732	1.36683e-62	1.84349e-59	Down	N	Y
GeneID:11699	Ambp	-0.252717	1.60864e-10	9.76144e-09		-0.890206	1.30061e-109	3.75894e-106	Down	-0.904479	9.04269e-101	3.65885e-97	Down	N	N
GeneID:20604	Sst	-0.36434	9.11363e-09	4.06751e-07		-1.47121	2.1122e-107	5.34149e-104	Down	-1.00455	1.59574e-45	1.0414e-42	Down	N	N
GeneID:217328	Myo15b	-1.0659	3.1e-104	2.98158e-100	Down	-1.04718	1.51489e-101	3.40531e-98	Down	-0.956338	1.06833e-74	2.40149e-71	Down	N	N
GeneID:381677	Vgf	-0.664925	6.3494e-55	1.35708e-51	Down	-0.53948	4.81251e-37	1.3157e-34		-0.942435	1.7369e-98	5.85652e-95	Down	N	N
GeneID:21808	Tgfb2	-0.102385	0.144884	0.463186		-1.51249	2.04261e-92	4.13241e-89	Down	-0.971011	5.29397e-36	2.10005e-33	Down	N	N
GeneID:18053	Ngfr	-0.181157	0.000112176	0.00180722		-0.976322	1.02788e-90	1.89046e-87	Down	-0.807005	1.39952e-53	1.28698e-50	Down	N	N
GeneID:13603	Opn3	-0.5904	4.55814e-16	6.21847e-14	Down	-1.48672	2.37958e-86	4.01177e-83	Down	-1.13721	3.54156e-46	2.47067e-43	Down	N	Y
GeneID:12737	Cldn1	0.386846	6.26884e-16	8.31637e-14		0.916532	1.45552e-84	2.26512e-81	Up	0.463213	4.9157e-20	6.85859e-18		N	N
GeneID:231470	Fras1	-0.511985	8.38528e-35	7.33178e-32		-0.814252	1.35927e-83	1.96425e-80	Down	-0.46859	1.83851e-25	3.75707e-23		Y	N
GeneID:74521	Ppp4r4	0.36886	1.16108e-13	1.10681e-11		0.931714	8.44903e-82	1.13955e-78	Up	0.435915	1.9687e-16	1.86989e-14		N	N
GeneID:56735	Krt71	1.32197	7.91374e-63	2.53715e-59	Up	1.45246	3.32024e-76	3.95128e-73	Up	1.38223	8.34739e-64	1.20626e-60	Up	N	N
GeneID:14526	Gcg	0.310446	1.00281e-17	1.73784e-15		0.650971	4.71964e-73	5.30461e-70	Up	0.0188875	0.615751	0.840684		Y	N
GeneID:20562	Slit1	-0.432542	2.78055e-13	2.53468e-11		-1.09952	1.07075e-72	1.14013e-69	Down	-0.936595	1.90544e-45	1.20466e-42	Down	N	N
GeneID:53322	Nucb2	-0.565736	7.65918e-39	8.66658e-36		-0.714211	1.4876e-60	1.00319e-57	Down	-0.866762	2.32872e-72	4.71124e-69	Down	N	N
GeneID:329064	Pkd2l1	-0.541883	9.36931e-11	6.0076e-09		-1.54654	7.36476e-72	7.44983e-69	Down	-1.0722	7.05592e-34	2.50436e-31	Down	N	N
GeneID:19699	Reln	-0.294528	2.91857e-07	9.69524e-06		-1.03281	7.12457e-69	6.86368e-66	Down	-0.707729	8.89209e-30	2.43103e-27	Down	Y	N
GeneID:245555	C77370	-0.895744	3.71281e-28	1.74194e-25	Down	-1.44802	8.94587e-69	8.22654e-66	Down	-1.19375	4.91983e-44	2.8438e-41	Down	N	N
GeneID:19703	Renbp	0.772027	2.44772e-50	3.9237e-47	Up	0.899021	1.2684e-68	1.1157e-65	Up	0.838893	1.20012e-52	1.05563e-49	Up	N	N
GeneID:268527	Greb1	-0.715789	1.35587e-15	1.67189e-13	Down	-1.55716	2.27591e-66	1.9185e-63	Down	-1.2563	1.98547e-43	1.11578e-40	Down	N	N
GeneID:13175	Dclk1	-0.42703	1.69333e-21	5.08952e-19		-0.78085	7.25158e-66	5.64256e-63	Down	-0.879225	1.52357e-65	2.37103e-62	Down	N	N
GeneID:232975	Atp1a3	0.574973	2.08944e-33	1.54586e-30		0.784642	1.2528e-61	9.38718e-59	Up	0.789566	7.34611e-57	7.82206e-54	Up	N	N
GeneID:215653	Rassf2	0.626777	4.16191e-36	4.00293e-33	Up	0.8136	1.29903e-60	9.06233e-58	Up	0.837525	9.499e-58	1.13044e-54	Up	N	Y
GeneID:210801	Unc5d	-0.40325	2.70052e-13	2.47367e-11		-0.906976	2.75548e-58	1.79826e-55	Down	-0.411981	4.75066e-12	2.5359e-10		N	Y
GeneID:14417	Gad2	-0.341514	3.73079e-11	2.54487e-09		-0.841439	3.98023e-57	2.51637e-54	Down	-0.691846	5.8755e-33	2.0147e-30	Down	N	Y
GeneID:12411	Cbs	-0.60876	3.44874e-57	9.47713e-54	Down	-0.525477	1.10307e-43	4.55432e-41		-0.581991	2.41266e-45	1.47911e-42		N	N
GeneID:19662	Rbp4	0.603936	1.26719e-55	3.04696e-52	Up	0.193975	6.45752e-07	1.15002e-05		0.0601435	0.163541	0.444824		N	Y
GeneID:78943	Ern1	-0.308531	1.62215e-17	2.71336e-15		-0.559431	2.77256e-53	1.64975e-50		-0.613913	4.43172e-55	4.4829e-52	Down	Y	N
GeneID:66111	Tmed3	-0.345056	5.80768e-21	1.59595e-18		-0.490513	1.58703e-40	5.17857e-38		-0.623317	3.39707e-54	3.27267e-51	Down	N	N
GeneID:269109	Dpp10	0.697676	9.291e-31	5.25652e-28	Up	0.920762	2.0956e-53	1.28473e-50	Up	0.899248	2.85032e-45	1.69602e-42	Up	Y	N
GeneID:12977	Csf1	-0.591548	1.622e-26	7.09111e-24	Down	-0.856708	7.223e-53	4.1751e-50	Down	-0.521161	2.33635e-18	2.88212e-16		N	N
GeneID:382571	Kcnf1	-0.383791	1.25e-16	1.84961e-14		-0.704804	3.9325e-51	2.15023e-48	Down	-0.402931	8.72474e-16	7.47925e-14		N	N
GeneID:12759	Clu	-0.167989	0.000542654	0.00697294		-0.740644	9.2788e-51	4.93999e-48	Down	-0.407485	6.3995e-15	4.97955e-13		N	N
GeneID:107753	Lgals2	-0.911536	5.07431e-51	8.87358e-48	Down	-0.845519	9.53908e-45	4.02052e-42	Down	-0.750237	4.41583e-31	1.33338e-28	Down	N	N
GeneID:385377	Pnma5	0.368557	2.08549e-18	3.8516e-16		0.612971	4.00159e-49	2.0758e-46	Up	0.381657	2.51247e-17	2.70371e-15		N	N
GeneID:320145	Sp8	0.544671	1.26036e-28	6.06108e-26		0.71703	5.64024e-49	2.85269e-46	Up	0.494739	9.88688e-22	1.53863e-19		N	Y
GeneID:20499	Slc12a7	0.0614082	0.339117	0.702379		0.594874	3.20124e-21	3.28752e-19	Up	0.949022	7.20396e-48	5.3979e-45	Up	N	Y
GeneID:20540	Slc7a7	-0.868263	3.93833e-29	2.04751e-26	Down	-1.12837	2.2717e-47	1.04452e-44	Down	-0.934173	6.11725e-30	1.69532e-27	Down	N	N
GeneID:209027	Pycr1	-0.690576	8.91078e-37	9.02146e-34	Down	-0.783713	7.7e-47	3.38649e-44	Down	-0.739311	2.50713e-35	9.39292e-33	Down	N	N
GeneID:54216	Pcdh7	-0.523526	1.58086e-32	1.0486e-29		-0.630418	2.31221e-46	9.95283e-44	Down	-0.292663	2.56601e-10	1.05514e-08		Y	Y
GeneID:21858	Timp2	0.69959	2.20908e-46	3.26876e-43	Up	0.603131	6.79452e-35	1.69704e-32	Up	0.598403	2.31727e-29	6.16203e-27	Up	N	N
GeneID:216439	Agap2	-0.648526	1.08958e-20	2.83233e-18	Down	-0.972544	1.13145e-43	4.57806e-41	Down	-0.570908	8.05089e-15	6.1696e-13		N	N
GeneID:20351	Sema4a	-0.359114	1.22772e-10	7.64286e-09		-0.780532	2.86131e-43	1.13504e-40	Down	-0.623933	1.13997e-24	2.21757e-22	Down	N	N
GeneID:19130	Prox1	0.503691	5.12558e-30	2.73877e-27		0.605257	4.02636e-43	1.56649e-40	Up	0.585419	8.36361e-36	3.25393e-33	Up	N	N
GeneID:16981	Lrrn3	0.642462	8.62407e-19	1.67568e-16	Up	0.984221	9.06409e-43	3.45992e-40	Up	0.547179	7.80133e-13	4.7396e-11		Y	N
GeneID:53324	Nptx2	-0.679331	5.14827e-21	1.43525e-18	Down	-0.455984	2.10064e-10	6.83249e-09		-1.03575	3.27732e-42	1.70009e-39	Down	N	Y
GeneID:94212	Pag1	-0.157924	0.000535412	0.00690758		-0.629962	1.61242e-41	6.04091e-39	Down	-0.354519	3.08456e-12	1.70502e-10		Y	Y
GeneID:12671	Chrm3	-0.501036	4.39882e-12	3.43966e-10		-0.988203	3.62141e-41	1.33208e-38	Down	-0.425232	2.57096e-08	7.92883e-07		Y	Y
GeneID:13824	Epb41l4a	0.536347	3.66353e-11	2.50789e-09		1.07036	4.5328e-41	1.60883e-38	Up	0.658714	5.49141e-15	4.37557e-13	Up	N	N
GeneID:104158	Ces1d	-0.632718	2.2442e-19	4.79659e-17	Down	-0.951585	9.07757e-41	3.11268e-38	Down	-0.641194	2.47923e-17	2.6822e-15	Down	N	N
GeneID:18008	Nes	-0.747656	1.0277e-33	8.23703e-31	Down	-0.823587	1.35927e-40	4.50811e-38	Down	-0.468129	6.65932e-13	4.09498e-11		N	N
GeneID:68567	Cgref1	-0.577418	7.33172e-22	2.27473e-19		-0.68632	3.64721e-30	6.96101e-28	Down	-0.863136	4.27474e-39	1.99951e-36	Down	N	N
GeneID:20725	Serpinb8	0.369659	3.26722e-17	5.32613e-15		0.46069	3.17331e-26	5.01557e-24		0.607259	4.34869e-39	1.99951e-36	Up	N	N
GeneID:225908	Myrf	-0.810728	2.95174e-39	3.54873e-36	Down	-0.791988	6.78622e-38	1.90683e-35	Down	-0.572558	2.50659e-18	3.05487e-16		N	N
GeneID:226413	Lct	0.406785	4.10924e-18	7.25187e-16		0.602047	1.30654e-38	3.88716e-36	Up	0.432935	1.10493e-17	1.24188e-15		N	N
GeneID:216166	Plk5	0.619444	2.00741e-21	5.9407e-19	Up	0.838789	2.04112e-38	5.98462e-36	Up	0.500153	2.65697e-13	1.7284e-11		N	N
GeneID:75104	Mmd2	-0.691443	4.61141e-31	2.77203e-28	Down	-0.77238	2.31152e-38	6.68062e-36	Down	-0.747237	1.30584e-30	3.82875e-28	Down	N	N
GeneID:22418	Wnt5a	-0.590386	5.01662e-12	3.87549e-10	Down	-1.11288	5.69328e-38	1.62227e-35	Down	-1.12859	9.37621e-37	3.7938e-34	Down	N	N
GeneID:19340	Rab3d	-0.546371	3.63409e-25	1.39811e-22		-0.67709	1.09282e-37	3.02861e-35	Down	-0.593776	1.62852e-26	3.62051e-24	Down	N	N
GeneID:15378	Hnf4a	-0.4582	1.00139e-20	2.63873e-18		-0.624285	8.15278e-37	2.19919e-34	Down	-0.504401	3.11745e-21	4.60359e-19		N	N
GeneID:11516	Adcyap1	0.425515	2.11734e-07	7.33858e-06		1.00354	1.72494e-35	4.474e-33	Up	0.825009	1.16186e-22	1.992e-20	Up	N	N
GeneID:20257	Stmn2	0.492346	2.74153e-23	9.25194e-21		0.603876	1.36364e-34	3.36435e-32	Up	0.372971	1.45981e-12	8.53566e-11		Y	N
GeneID:16510	Kcnh1	-0.684704	4.86118e-35	4.45284e-32	Down	-0.598099	1.45317e-27	2.42968e-25	Down	-0.560454	5.08251e-21	7.39743e-19		N	N
GeneID:74318	Hopx	-0.662517	1.80726e-34	1.5115e-31	Down	-0.646515	3.32861e-33	7.48235e-31	Down	-0.680222	2.91853e-31	8.94618e-29	Down	N	N
GeneID:103172	Chchd10	0.402886	4.67579e-14	4.80982e-12		0.64437	7.13419e-34	1.67828e-31	Up	0.435687	3.44592e-15	2.81107e-13		N	N
GeneID:75141	Rasd2	0.342712	2.70596e-10	1.5918e-08		0.235755	1.41935e-05	0.000190039		0.692687	4.91019e-34	1.77389e-31	Up	N	N
GeneID:71096	Sntg1	-0.333823	1.00442e-07	3.73714e-06		-0.75547	1.35779e-32	2.98581e-30	Down	-0.541273	1.33592e-15	1.13083e-13		Y	N
GeneID:52639	Wipi1	-0.406759	8.69955e-16	1.10824e-13		-0.601227	2.11148e-32	4.5444e-30	Down	-0.556405	8.47807e-25	1.66524e-22		N	Y
GeneID:19259	Ptpn5	-0.632991	2.11669e-12	1.72892e-10	Down	-1.05874	3.0437e-32	6.48181e-30	Down	-0.704026	5.94822e-16	5.23527e-14	Down	N	N
GeneID:22295	Cdh23	-0.246638	0.000130363	0.00205378		-0.774132	4.08297e-32	8.51573e-30	Down	-0.629436	3.15025e-19	4.05941e-17	Down	Y	N
GeneID:237979	Sdk2	-0.742391	1.64919e-32	1.05746e-29	Down	-0.474353	1.61817e-14	8.91494e-13		-0.602495	6.5782e-20	9.11532e-18	Down	N	Y
GeneID:17304	Mfge8	-0.370125	1.44015e-05	0.000304425		-1.00541	2.78927e-31	5.64297e-29	Down	-0.929835	1.52536e-25	3.14893e-23	Down	N	N
GeneID:72043	Sulf2	-0.676423	2.31283e-14	2.48546e-12	Down	-1.03054	5.92564e-31	1.18695e-28	Down	-0.956459	4.69785e-26	1.01109e-23	Down	N	N
GeneID:11418	Asic2	-0.454457	4.29416e-08	1.68921e-06		-0.96537	1.91744e-30	3.72997e-28	Down	-0.467172	6.93297e-08	1.96169e-06		Y	Y
GeneID:17984	Ndn	-0.100627	0.142254	0.45882		-0.801505	7.13885e-30	1.34978e-27	Down	-0.649799	1.07442e-17	1.22116e-15	Down	N	N
GeneID:14266	Aff2	-0.469975	2.92649e-21	8.40207e-19		-0.502111	3.63343e-24	4.86808e-22		-0.611294	4.01928e-29	1.04249e-26	Down	Y	N
GeneID:76429	Lhpp	-0.279572	1.53463e-06	4.29072e-05		-0.653709	1.5082e-28	2.67652e-26	Down	-0.40439	1.66539e-10	7.09318e-09		N	Y
GeneID:17341	Bhlha15	-0.705477	3.8347e-28	1.75629e-25	Down	-0.671247	6.89513e-26	1.05678e-23	Down	-0.756484	6.35361e-28	1.54867e-25	Down	N	Y
GeneID:12520	Cd81	-0.194519	0.000430111	0.00574956		-0.612154	9.83055e-28	1.68544e-25	Down	-0.227196	0.000134182	0.00171194		N	N
GeneID:75209	Sv2c	-0.499088	5.36853e-14	5.4526e-12		-0.533664	7.64058e-16	4.78565e-14		-0.777612	1.20451e-27	2.86687e-25	Down	Y	Y
GeneID:57776	Ttyh1	-0.103685	0.0619863	0.277176		-0.00522698	0.924525	0.976501		-0.672789	1.2727e-27	2.99395e-25	Down	N	N
GeneID:100039139	Ccdc152	-0.76683	2.75217e-20	6.53589e-18	Down	-0.90082	2.65226e-27	4.39818e-25	Down	-0.69749	6.74523e-16	5.85677e-14	Down	N	Y
GeneID:19017	Ppargc1a	0.475958	1.30625e-09	6.88414e-08		0.821691	3.66173e-26	5.74268e-24	Up	0.628102	1.09862e-14	8.2625e-13	Up	Y	Y
GeneID:12552	Cdh11	-0.606322	5.63169e-12	4.29886e-10	Down	-0.922041	6.75956e-26	1.04391e-23	Down	-0.581431	7.79215e-12	4.03179e-10		N	Y
GeneID:12663	Chml	-0.0635915	0.254431	0.616804		-0.600591	6.72908e-26	1.04391e-23	Down	-0.431312	3.27125e-12	1.80329e-10		N	N
GeneID:26559	Hunk	-0.668183	3.39524e-26	1.4198e-23	Down	-0.59453	2.23831e-21	2.32222e-19	Down	-0.280341	2.41149e-05	0.000385362		N	N
GeneID:66120	Fkbp11	-0.490914	6.44009e-14	6.41874e-12		-0.538341	1.76354e-16	1.20534e-14		-0.742535	1.08295e-25	2.28221e-23	Down	N	N
GeneID:12563	Cdh6	-0.0427582	0.533459	0.835083		-0.73342	2.57691e-25	3.72382e-23	Down	-0.410587	4.01492e-08	1.19275e-06		N	Y
GeneID:24110	Usp18	-0.389456	8.00557e-12	5.9688e-10		-0.590298	7.18868e-25	1.00463e-22	Down	-0.277564	6.46578e-06	0.000118594		N	N
GeneID:99543	Olfml3	-0.246721	0.00325453	0.0307637		-0.872795	7.20043e-25	1.00463e-22	Down	-0.613707	1.80513e-12	1.03455e-10	Down	N	N
GeneID:22271	Upp1	0.313831	6.15278e-07	1.90588e-05		0.634745	1.83496e-24	2.54268e-22	Up	0.464084	2.04439e-12	1.15854e-10		N	N
GeneID:110862	Kcnq3	-0.39101	1.80483e-05	0.000372508		-0.926227	2.05682e-24	2.83071e-22	Down	-0.634128	1.00727e-12	6.01121e-11	Down	N	Y
GeneID:13713	Elk3	-0.223651	0.000480986	0.00630639		-0.664083	2.25696e-24	3.08518e-22	Down	-0.504684	6.88833e-13	4.21021e-11		N	N
GeneID:70652	Tmem144	0.497735	7.39431e-14	7.22015e-12		0.669886	2.97205e-24	4.0354e-22	Up	0.458594	9.90674e-11	4.36652e-09		Y	Y
GeneID:13982	Esr1	-0.35054	5.95598e-05	0.00104344		-0.893241	3.88963e-24	5.17704e-22	Down	-0.789777	1.87133e-18	2.33697e-16	Down	Y	N
GeneID:20893	Bhlhe40	0.525901	3.61556e-17	5.84445e-15		0.538166	5.12469e-18	4.13058e-16		0.665568	3.13349e-24	6.03748e-22	Up	N	Y
GeneID:102633748	Gm31500	-0.115152	0.0482849	0.233898		-0.46773	1.79572e-15	1.08445e-13		-0.644524	3.89899e-24	7.37201e-22	Down	N	N
GeneID:212898	Dse	0.381572	2.4065e-07	8.23691e-06		0.732505	8.49213e-24	1.08737e-21	Up	0.518446	2.34994e-11	1.11863e-09		N	N
GeneID:226251	Ablim1	0.353357	2.09042e-06	5.56173e-05		0.734937	1.41761e-23	1.77035e-21	Up	0.555419	8.89779e-13	5.34158e-11		N	N
GeneID:67603	Dusp6	-0.546449	1.23604e-10	7.6698e-09		-0.468236	3.09113e-08	7.13076e-07		-0.887397	1.18747e-23	2.18397e-21	Down	N	Y
GeneID:209588	Sectm1a	-0.524156	7.98895e-11	5.19174e-09		-0.80966	2.12022e-23	2.59965e-21	Down	-0.504493	2.47824e-09	8.81147e-08		N	N
GeneID:81840	Sorcs2	0.304331	8.04124e-06	0.000184804		0.664883	3.29927e-23	4.02093e-21	Up	0.278052	0.000141183	0.00179301		Y	N
GeneID:16848	Lfng	-0.380387	2.13538e-06	5.67351e-05		-0.510064	2.15797e-10	6.98527e-09		-0.841936	3.85766e-23	6.84599e-21	Down	N	N
GeneID:17729	TrnE	0.532668	2.61284e-18	4.69726e-16		0.590434	2.49319e-22	2.91559e-20	Up	0.423203	7.29061e-11	3.2777e-09		N	N
GeneID:14702	Gng2	-0.518315	1.47219e-16	2.16176e-14		-0.609719	2.54333e-22	2.95713e-20	Down	-0.526997	9.43561e-20	1.28115e-17		N	N
GeneID:105785	Kdelr3	-0.699946	1.8139e-16	2.62347e-14	Down	-0.819399	5.7867e-22	6.54026e-20	Down	-0.683955	5.55641e-15	4.39108e-13	Down	N	N
GeneID:78267	Klhdc8b	-0.15618	0.0338045	0.181739		-0.724179	5.97391e-22	6.71434e-20	Down	-0.301462	0.000132602	0.00170005		N	N
GeneID:19126	Prom1	-0.287127	1.10685e-05	0.000241948		-0.0851917	0.189017	0.46649		-0.674265	4.20607e-22	6.80743e-20	Down	N	N
GeneID:17922	Myo7b	-0.80504	4.55348e-20	1.0185e-17	Down	-0.843653	6.3591e-22	7.06873e-20	Down	-0.674404	5.72791e-14	3.95499e-12	Down	N	N
GeneID:12709	Ckb	-0.44833	6.94866e-12	5.26872e-10		-0.626266	1.31619e-21	1.42395e-19	Down	-0.58843	5.38162e-17	5.64122e-15	Down	N	N
GeneID:16508	Kcnd2	-0.200237	0.0150146	0.0997654		-0.795	1.46005e-21	1.56287e-19	Down	-0.460756	8.0399e-08	2.24662e-06		Y	Y
GeneID:229949	Ak5	-0.448054	2.15924e-09	1.08447e-07		-0.564144	5.13333e-14	2.74017e-12		-0.769484	1.11218e-21	1.70458e-19	Down	Y	Y
GeneID:230103	Npr2	-0.478425	9.15919e-08	3.42109e-06		-0.845785	2.37326e-21	2.44967e-19	Down	-0.624553	4.88327e-13	3.06812e-11	Down	N	N
GeneID:171531	Mlph	-0.295975	0.00124585	0.0140641		-0.865528	3.49727e-21	3.55544e-19	Down	-0.557471	7.52154e-10	2.85494e-08		N	N
GeneID:233733	Galnt18	-0.132761	0.117981	0.410013		-0.802641	1.05114e-20	1.03231e-18	Down	-0.36699	3.01574e-05	0.00046968		N	N
GeneID:20510	Slc1a1	-0.26819	0.00131389	0.014701		-0.766221	1.06457e-19	9.87948e-18	Down	-0.429522	7.61731e-07	1.77326e-05		Y	N
GeneID:18190	Nrxn2	-0.0810121	0.218459	0.573267		-0.606184	1.64618e-19	1.49345e-17	Down	-0.354165	7.13173e-07	1.68161e-05		N	N
GeneID:107747	Aldh1l1	0.400323	8.06306e-06	0.000185085		0.803159	2.05171e-19	1.84481e-17	Up	0.610349	1.90764e-11	9.27727e-10	Up	N	N
GeneID:72074	Anks4b	-0.726366	6.33473e-16	8.33275e-14	Down	-0.804455	3.53644e-19	3.12426e-17	Down	-0.72664	7.93641e-17	8.06842e-15	Down	N	N
GeneID:13612	Edil3	0.535651	2.53829e-12	2.03444e-10		0.679526	3.77592e-19	3.32133e-17	Up	0.367333	5.72233e-06	0.000106699		Y	N
GeneID:11421	Ace	0.457791	1.66368e-10	1.00637e-08		0.632118	5.59095e-19	4.81321e-17	Up	0.420518	3.07348e-08	9.33628e-07		N	N
GeneID:68947	Chst8	-0.250091	0.00023759	0.00345971		-0.610841	8.24116e-19	6.97602e-17	Down	-0.479977	9.86005e-11	4.35543e-09		N	N
GeneID:15552	Htr1d	-0.233273	0.0101896	0.075162		-0.798577	1.90741e-18	1.58802e-16	Down	-0.280371	0.00217441	0.0184926		N	N
GeneID:237010	Klhl4	0.169961	0.0153656	0.101711		0.600855	5.37564e-18	4.2986e-16	Up	0.154359	0.0337019	0.158049		N	N
GeneID:118449	Synpo2	0.418827	1.04123e-08	4.59382e-07		0.61854	1.32874e-17	1.02212e-15	Up	0.42964	3.09171e-08	9.37757e-07		Y	N
GeneID:268890	Lsamp	-0.21419	0.017651	0.113292		-0.758244	2.82461e-17	2.07799e-15	Down	-0.541177	4.83056e-10	1.89761e-08		N	Y
GeneID:17727	TrnC	0.555589	8.39806e-13	7.05437e-11		0.652796	2.88668e-17	2.11596e-15	Up	0.512662	3.1502e-10	1.27975e-08		N	N
GeneID:107221	Ffar4	0.606904	1.32992e-17	2.26393e-15	Up	0.318638	8.19059e-06	0.000116039		0.363083	1.37807e-06	2.95963e-05		N	N
GeneID:21331	T2	0.607899	1.13906e-16	1.69852e-14	Up	0.607598	9.55203e-17	6.68675e-15	Up	0.655536	2.32136e-17	2.52491e-15	Up	N	N
GeneID:12032	Bcan	-0.40819	6.4991e-06	0.000152459		-0.764866	3.50956e-17	2.54487e-15	Down	-0.653122	8.58514e-13	5.18466e-11	Down	N	N
GeneID:59012	Moxd1	-0.468792	2.88591e-07	9.65451e-06		-0.770362	3.7355e-17	2.69903e-15	Down	-0.496219	5.56323e-08	1.60327e-06		N	N
GeneID:12319	Car8	-0.430495	1.44455e-06	4.05654e-05		-0.754411	3.97257e-17	2.84996e-15	Down	-0.222781	0.0139774	0.0822503		N	N
GeneID:20537	Slc5a1	-0.239886	0.00875134	0.0671483		-0.762149	6.74877e-17	4.80173e-15	Down	-0.561417	3.24468e-10	1.3155e-08		N	N
GeneID:217154	Stac2	0.637156	8.09322e-17	1.23557e-14	Up	0.320277	3.24997e-05	0.000398003		0.383107	2.47586e-06	5.01895e-05		N	N
GeneID:18128	Notch1	-0.551671	2.02904e-14	2.19273e-12		-0.590437	2.35092e-16	1.56452e-14	Down	-0.40989	7.86658e-08	2.2104e-06		N	N
GeneID:19416	Rasd1	-0.303481	0.000631982	0.00794563		-0.730469	2.99148e-16	1.9778e-14	Down	-0.424698	2.84316e-06	5.71202e-05		N	N
GeneID:75873	4930568B11Rik	-0.516706	5.56413e-09	2.57287e-07		-0.36432	3.72664e-05	0.000449307		-0.739179	2.98376e-16	2.76493e-14	Down	N	N
GeneID:12614	Celsr1	-0.719211	7.18468e-16	9.21364e-14	Down	-0.725536	4.42559e-16	2.86968e-14	Down	-0.419177	1.29566e-06	2.80348e-05		N	N
GeneID:217430	Pqlc3	0.336326	8.53378e-06	0.000194959		0.604539	5.30776e-16	3.41979e-14	Up	0.553344	2.79223e-12	1.55191e-10		N	N
GeneID:259302	Srgap3	-0.304491	0.000429016	0.00573892		-0.705469	5.65419e-16	3.61994e-14	Down	-0.331057	0.000203416	0.00246131		N	N
GeneID:234515	Inpp4b	-0.449061	5.28389e-08	2.04925e-06		-0.66967	6.19455e-16	3.94094e-14	Down	-0.546544	2.10904e-10	8.83394e-09		Y	Y
GeneID:110382	C8b	0.315593	0.000503495	0.00654553		0.73408	6.8483e-16	4.32962e-14	Up	0.559725	4.15377e-10	1.65423e-08		N	Y
GeneID:14357	Dtx1	-0.131388	0.13591	0.445756		-0.715122	9.24351e-16	5.72279e-14	Down	-0.140114	0.120272	0.368837		N	N
GeneID:18610	Pdyn	-0.703837	6.42968e-16	8.35684e-14	Down	-0.0185088	0.8338	0.945026		-0.319271	0.000169807	0.00210243		N	Y
GeneID:117606	Boc	-0.449206	2.1881e-08	9.03224e-07		-0.641024	1.80871e-15	1.08905e-13	Down	-0.105011	0.206914	0.507039		N	N
GeneID:114662	Prss29	-0.349053	9.11812e-06	0.000206348		-0.62052	1.9103e-15	1.1468e-13	Down	-0.459984	3.303e-10	1.33379e-08		N	N
GeneID:89867	Sec16b	-0.604693	1.34155e-15	1.6649e-13	Down	-0.331759	8.93267e-06	0.000125498		-0.470948	3.30498e-09	1.15281e-07		N	N
GeneID:20511	Slc1a2	-0.383238	1.36301e-05	0.000288753		-0.694884	4.08972e-15	2.3913e-13	Down	-0.253123	0.00489309	0.0361549		N	N
GeneID:217480	Dgkb	-0.287762	0.000211399	0.00312565		-0.613134	4.65131e-15	2.68859e-13	Down	-0.645425	5.5854e-15	4.39682e-13	Down	Y	Y
GeneID:140723	Cacng5	-0.428744	4.76803e-07	1.51349e-05		-0.669049	5.03504e-15	2.9021e-13	Down	-0.637705	5.78262e-13	3.59963e-11	Down	N	N
GeneID:240913	Adamts4	0.0470024	0.597693	0.865615		-0.578108	1.12558e-10	3.81433e-09		-0.715869	3.6334e-15	2.9521e-13	Down	N	N
GeneID:270192	Rab6b	-0.183685	0.0422627	0.212874		-0.710645	5.35977e-15	3.0805e-13	Down	-0.4432	1.23138e-06	2.68747e-05		N	N
GeneID:30955	Pik3cg	0.620548	1.83998e-14	1.99965e-12	Up	0.623565	1.21015e-14	6.74451e-13	Up	0.604704	6.03192e-13	3.74331e-11	Up	N	N
GeneID:110557	H2-Q6	-0.363389	3.70734e-06	9.21374e-05		-0.608375	1.34202e-14	7.43847e-13	Down	-0.307714	0.000190207	0.00232231		N	N
GeneID:22352	Vim	-0.66948	2.33354e-14	2.49378e-12	Down	-0.64134	3.02391e-13	1.4777e-11	Down	-0.554856	5.50398e-11	2.51357e-09		N	N
GeneID:26563	Ror1	-0.239526	0.00284986	0.0277992		-0.604555	8.36959e-14	4.33057e-12	Down	-0.240009	0.00423609	0.0321096		Y	N
GeneID:70337	Iyd	-0.534987	1.86948e-10	1.12379e-08		-0.34728	3.07243e-05	0.000379014		-0.64663	1.5024e-13	9.9984e-12	Down	N	Y
GeneID:72693	Zcchc12	-0.527773	3.78483e-12	2.98381e-10		-0.330164	1.09667e-05	0.000151033		-0.587576	4.69993e-13	2.97138e-11	Down	N	N
GeneID:11690	Alox5ap	-0.118015	0.197323	0.544657		-0.646963	1.40823e-12	6.41667e-11	Down	-0.255688	0.00449625	0.0337402		N	N
GeneID:14397	Gabra4	-0.588993	1.70358e-12	1.40043e-10	Down	-0.574819	4.93011e-12	2.05652e-10		-0.517809	2.35413e-09	8.41455e-08		N	N
GeneID:14419	Gal	-0.231635	0.0110899	0.0799667		-0.632471	3.63363e-12	1.54762e-10	Down	-0.480803	6.72726e-08	1.90883e-06		N	Y
GeneID:21338	Tacr3	0.462967	5.34138e-08	2.06734e-06		0.542957	1.50434e-10	4.99743e-09		0.610022	3.53727e-12	1.93412e-10	Up	N	Y
GeneID:11994	Pcdh15	0.611743	3.8601e-12	3.03073e-10	Up	0.526975	2.21647e-09	6.20214e-08		0.512957	1.14297e-08	3.7296e-07		Y	Y
GeneID:230163	Aldob	-0.395373	1.35876e-06	3.84369e-05		-0.231856	0.00436351	0.0277169		-0.588777	5.91694e-12	3.10118e-10	Down	N	N
GeneID:20698	Sphk1	0.593126	4.76863e-12	3.69876e-10	Up	0.475233	3.09877e-08	7.14022e-07		0.572181	8.82224e-11	3.94002e-09		N	N
GeneID:12514	Cd68	0.375545	3.70877e-05	0.000700338		0.617251	1.07976e-11	4.25822e-10	Up	0.118428	0.196168	0.49282		N	N
GeneID:268663	Cdhr2	-0.387771	1.3287e-05	0.000282418		-0.597171	2.16924e-11	8.14211e-10	Down	-0.373691	3.73107e-05	0.000566266		N	N
GeneID:227541	Camk1d	0.416673	9.91392e-07	2.87205e-05		0.359777	2.35602e-05	0.000299213		0.589546	1.6488e-11	8.15569e-10	Up	N	N
GeneID:71761	Amdhd1	0.512791	1.98159e-08	8.30456e-07		0.6083	2.60692e-11	9.67061e-10	Up	0.30078	0.00100478	0.00974482		N	N
GeneID:331416	Gm773	-0.282718	0.00198561	0.0207132		-0.531472	5.97738e-09	1.55836e-07		-0.591185	4.14776e-11	1.92462e-09	Down	N	N
GeneID:319832	Tmem229a	-0.301891	0.000965817	0.0113839		-0.598772	6.20942e-11	2.1962e-09	Down	-0.462611	3.84034e-07	9.5447e-06		N	N
GeneID:226777	C130074G19Rik	-0.509948	2.00789e-08	8.37824e-07		-0.495772	4.74163e-08	1.06468e-06		-0.598034	5.82501e-11	2.64822e-09	Down	N	N
